# Supplementary material for: (Glycol-κ2 O,O′)nitros­yl(η5-penta­methyl­cyclo­penta­dien­yl)ruthenium(II) bis­(tri­fluoro­methane­sulfonate)
Source: Acta Crystallogr Sect E Struct Rep Online. 2008 Jan 4;64(Pt 2):m293. doi: 10.1107/S1600536807067426 (PMC2960154; doi:10.1107/S1600536807067426)
Supplement: Supplementary file 1 [file e-64-0m293-sup1.cif]

##############################################################################
###                                                                        ###
###        Electronic paper (Acta Crystallographica Section E)             ###
###                                                                        ###
##############################################################################
#                                                                            #
# This CIF contains the data in a paper accepted for publication in Acta     #
# Crystallographica Section E. It conforms to the requirements of Notes      #
# for Authors for Section E, and has been peer reviewed under the auspices   #
# of the IUCr Commission on Journals.                                        #
#                                                                            #
# Full details of the Crystallographic Information File format               #
# are given in the paper "The Crystallographic Information File (CIF):       #
# a New Standard Archive File for Crystallography" by S. R. Hall, F. H.      #
# Allen and I. D. Brown [Acta Cryst. (1991), A47, 655-685].                  #
#                                                                            #
# The current version of the core CIF dictionary is obtainable from          #
# ftp://ftp.iucr.org/pub/cif_core.dic. The current version number is 2.1.    #
#                                                                            #
# Software is freely available for graphical display of the structure(s) in  #
# this CIF.  For information consult the CIF home page http://www.iucr.org/  #
# cif/home.html                                                              #
#                                                                            #
##############################################################################
                                             
data_I
_audit_creation_method     SHELXL-97
_chemical_name_systematic
;
(Glycol-\k^2^O,O')nitrosyl(\h^5^-pentamethylcyclopentadienyl)ruthenium(II)
bis(trifluoromethanesulfonate)
;
_chemical_name_common     [Cp*Ru(egly)NO](Triflate)2
_chemical_formula_moiety     'C12 H21 N O3 Ru, 2(C F3 O3 S)'
_chemical_formula_sum     'C14 H21 F6 N O9 Ru S2'
_chemical_formula_iupac     '[Ru (C10 H15) (N O) (C2 H6 O2)] (C F3 O3 S)2'
_chemical_formula_weight     626.51
_chemical_melting_point     ?
_symmetry_cell_setting     monoclinic
_symmetry_space_group_name_H-M     'P 21/n'
_symmetry_space_group_name_Hall     -P2yn
loop_
    _symmetry_equiv_pos_as_xyz
    'x, y, z'
    '-x+1/2, y+1/2, -z+1/2'
    '-x, -y, -z'
    'x-1/2, -y-1/2, z-1/2'
_cell_length_a     8.5593(2)
_cell_length_b     30.5443(7)
_cell_length_c     8.8608(2)
_cell_angle_alpha     90.00
_cell_angle_beta     91.2950(10)
_cell_angle_gamma     90.00
_cell_volume     2315.96(9)
_cell_formula_units_Z     4
_cell_measurement_reflns_used     6176
_cell_measurement_theta_min     2.394
_cell_measurement_theta_max     27.098
_cell_measurement_temperature     90.0(10)
_exptl_crystal_description     plate
_exptl_crystal_colour     red
_exptl_crystal_size_max     0.20
_exptl_crystal_size_mid     0.20
_exptl_crystal_size_min     0.04
_exptl_crystal_density_diffrn     1.797
_exptl_crystal_density_meas     ?
_exptl_crystal_density_method     'not measured'
_exptl_crystal_F_000     1256
_exptl_absorpt_coefficient_mu     0.950
_exptl_absorpt_correction_type     multi-scan
_exptl_absorpt_process_details     '(SADABS; Bruker, 2004)'
_exptl_absorpt_correction_T_min     0.8328
_exptl_absorpt_correction_T_max     0.9630
_exptl_special_details
;
X-ray diffraction data on the title compound were collected at 90(1)K using a
Bruker SMART APEX2 CCD diffractometer installed at a RIGAKU rotating anode
source (Mo K\\a radiation, \l =0.71073\%A), and equipped with an Oxford
Cryosystems nitrogen gas-flow apparatus.
Data collection was performed with four runs at \f = 0.00 \%, at \f = 90.00 \%,
at \f = 180 \% and at \f = 270 \% (600 frames each). Frame width = 0.30 \% in
\w. Data were merged, corrected for decay, and treated with multi-scan
absorption corrections, Bruker (2004).
;
_diffrn_ambient_temperature     90.0(10)
_diffrn_radiation_type     MoK\a
_diffrn_radiation_wavelength     0.71073
_diffrn_radiation_source     'rotating anode'
_diffrn_radiation_monochromator     graphite
_diffrn_measurement_device_type     'Bruker SMART APEX2'
_diffrn_measurement_method     \w
_diffrn_detector_area_resol_mean     8.33
_diffrn_reflns_number     30259
_diffrn_reflns_av_R_equivalents     0.0269
_diffrn_reflns_av_sigmaI/netI     0.0180
_diffrn_reflns_theta_min     1.33
_diffrn_reflns_theta_max     27.12
_diffrn_reflns_theta_full     27.12
_diffrn_measured_fraction_theta_max     0.999
_diffrn_measured_fraction_theta_full     0.999
_diffrn_reflns_limit_h_min     -10
_diffrn_reflns_limit_h_max     10
_diffrn_reflns_limit_k_min     -39
_diffrn_reflns_limit_k_max     39
_diffrn_reflns_limit_l_min     -11
_diffrn_reflns_limit_l_max     11
_diffrn_standards_number     0
_diffrn_standards_interval_count     0
_diffrn_standards_interval_time     0
_diffrn_standards_decay_%     0
_refine_special_details
;
Refinement of F^2^ against ALL reflections. The weighted R-factor wR and
goodness of fit S are based on F^2^, conventional R-factors R are based on F,
with F set to zero for negative F^2^. The threshold expression of F^2^ >
2sigma(F^2^) is used only for calculating R-factors(gt) etc. and is not
relevant to the choice of reflections for refinement. R-factors based on F^2^
are statistically about twice as large as those based on F, and R- factors
based on ALL data will be even larger.
;
_reflns_number_total     5102
_reflns_number_gt     4513
_reflns_threshold_expression     I>2\s(I)
_refine_ls_structure_factor_coef     Fsqd
_refine_ls_matrix_type     full
_refine_ls_R_factor_all     0.0269
_refine_ls_R_factor_gt     0.0210
_refine_ls_wR_factor_gt     0.0469
_refine_ls_wR_factor_ref     0.0490
_refine_ls_goodness_of_fit_ref     1.041
_refine_ls_restrained_S_all     1.041
_refine_ls_number_reflns     5102
_refine_ls_number_parameters     311
_refine_ls_number_restraints     0
_refine_ls_hydrogen_treatment     mixed
_refine_ls_weighting_scheme     calc
_refine_ls_weighting_details
         'calc w=1/[\s^2^(Fo^2^)+(0.0207P)^2^+1.8018P] where P=(Fo^2^+2Fc^2^)/3'
_atom_sites_solution_hydrogens     difmap
_atom_sites_solution_primary     direct
_atom_sites_solution_secondary     difmap
_refine_ls_shift/su_max     0.003
_refine_ls_shift/su_mean     0.000
_refine_diff_density_max     0.523
_refine_diff_density_min     -0.369
_refine_ls_extinction_method     none
_refine_ls_extinction_coef     ?
loop_
    _atom_type_symbol
    _atom_type_description
    _atom_type_scat_dispersion_real
    _atom_type_scat_dispersion_imag
    _atom_type_scat_source
    'C' 'C' 0.0033 0.0016
                         'International Tables Vol C Tables 4.2.6.8 and 6.1.1.4'
    'H' 'H' 0.0000 0.0000
                         'International Tables Vol C Tables 4.2.6.8 and 6.1.1.4'
    'N' 'N' 0.0061 0.0033
                         'International Tables Vol C Tables 4.2.6.8 and 6.1.1.4'
    'O' 'O' 0.0106 0.0060
                         'International Tables Vol C Tables 4.2.6.8 and 6.1.1.4'
    'F' 'F' 0.0171 0.0103
                         'International Tables Vol C Tables 4.2.6.8 and 6.1.1.4'
    'S' 'S' 0.1246 0.1234
                         'International Tables Vol C Tables 4.2.6.8 and 6.1.1.4'
    'Ru' 'Ru' -1.2594 0.8363
                         'International Tables Vol C Tables 4.2.6.8 and 6.1.1.4'
_computing_data_collection     'APEX2 (Bruker, 2004)'
_computing_cell_refinement     'APEX2 (Bruker, 2004)'
_computing_data_reduction     'SAINT (Bruker, 2004)'
_computing_structure_solution     'SHELXS97 (Sheldrick, 1997)'
_computing_structure_refinement     'SHELXL97 (Sheldrick, 1997)'
_computing_molecular_graphics     'SHELXTL (Sheldrick, 2000)'
_computing_publication_material     'publCIF (Westrip, 2008)'
loop_
    _atom_site_type_symbol
    _atom_site_label
    _atom_site_fract_x
    _atom_site_fract_y
    _atom_site_fract_z
    _atom_site_U_iso_or_equiv
    _atom_site_adp_type
    _atom_site_calc_flag
    _atom_site_refinement_flags
    _atom_site_occupancy
    _atom_site_disorder_assembly
    _atom_site_disorder_group
    Ru Ru1 0.363831(15) 0.628334(4) 0.422226(16) 0.01184(4) Uani d . 1 . .
    S S1 0.79684(5) 0.553701(14) 0.22295(5) 0.01778(10) Uani d . 1 . .
    S S2 0.38389(5) 0.708576(14) 0.83367(5) 0.01840(10) Uani d . 1 . .
    F F1 0.64453(14) 0.67755(4) 0.72541(14) 0.0311(3) Uani d . 1 . .
    F F2 0.67642(15) 0.72972(4) 0.88629(16) 0.0364(3) Uani d . 1 . .
    F F3 0.61548(16) 0.66532(4) 0.96169(15) 0.0373(3) Uani d . 1 . .
    F F4 0.92738(16) 0.58431(5) -0.01957(15) 0.0393(3) Uani d . 1 . .
    F F5 0.83784(17) 0.51903(5) -0.04318(17) 0.0461(4) Uani d . 1 . .
    F F6 0.67972(15) 0.57350(4) -0.04329(14) 0.0350(3) Uani d . 1 . .
    O O1 0.51407(19) 0.58134(5) 0.66923(18) 0.0359(4) Uani d . 1 . .
    O O2 0.37028(15) 0.69766(4) 0.44193(15) 0.0160(3) Uani d . 1 . .
    H H2 0.372(3) 0.7089(8) 0.524(3) 0.038(7) Uiso d . 1 . .
    O O3 0.54090(15) 0.64795(4) 0.27409(15) 0.0183(3) Uani d . 1 . .
    H H3 0.611(3) 0.6309(8) 0.263(3) 0.035(7) Uiso d . 1 . .
    O O4 0.30874(16) 0.66687(4) 0.81175(16) 0.0237(3) Uani d . 1 . .
    O O5 0.38100(16) 0.73629(4) 0.69937(15) 0.0219(3) Uani d . 1 . .
    O O6 0.35026(17) 0.73178(4) 0.97014(16) 0.0265(3) Uani d . 1 . .
    O O7 0.78423(16) 0.59968(4) 0.26746(16) 0.0252(3) Uani d . 1 . .
    O O8 0.94083(15) 0.53366(4) 0.27126(18) 0.0268(3) Uani d . 1 . .
    O O9 0.65658(16) 0.52870(5) 0.24344(18) 0.0311(3) Uani d . 1 . .
    N N1 0.47625(18) 0.60542(5) 0.57437(19) 0.0210(3) Uani d . 1 . .
    C C1 0.4776(2) 0.71981(6) 0.3435(2) 0.0193(4) Uani d . 1 . .
    H H1A 0.5153 0.7473 0.3911 0.023 Uiso calc R 1 . .
    H H1B 0.4246 0.7271 0.2463 0.023 Uiso calc R 1 . .
    C C2 0.6118(2) 0.68950(6) 0.3177(2) 0.0207(4) Uani d . 1 . .
    H H2A 0.6785 0.7007 0.2365 0.025 Uiso calc R 1 . .
    H H2B 0.6765 0.6861 0.4111 0.025 Uiso calc R 1 . .
    C C3 0.16359(19) 0.58780(5) 0.4961(2) 0.0152(3) Uani d . 1 . .
    C C4 0.10739(19) 0.62820(6) 0.4356(2) 0.0155(3) Uani d . 1 . .
    C C5 0.15106(19) 0.63035(6) 0.2792(2) 0.0148(3) Uani d . 1 . .
    C C6 0.23367(19) 0.59090(5) 0.2443(2) 0.0144(3) Uani d . 1 . .
    C C7 0.24397(19) 0.56501(5) 0.3780(2) 0.0139(3) Uani d . 1 . .
    C C8 0.1359(2) 0.57127(6) 0.6516(2) 0.0216(4) Uani d . 1 . .
    H H8A 0.1364 0.5959 0.7225 0.032 Uiso calc R 1 . .
    H H8B 0.2187 0.5506 0.6808 0.032 Uiso calc R 1 . .
    H H8C 0.0344 0.5565 0.6537 0.032 Uiso calc R 1 . .
    C C9 0.0145(2) 0.66126(6) 0.5195(2) 0.0203(4) Uani d . 1 . .
    H H9A -0.0942 0.6514 0.5248 0.030 Uiso calc R 1 . .
    H H9B 0.0183 0.6894 0.4668 0.030 Uiso calc R 1 . .
    H H9C 0.0586 0.6646 0.6219 0.030 Uiso calc R 1 . .
    C C10 0.1076(2) 0.66649(6) 0.1722(2) 0.0194(4) Uani d . 1 . .
    H H10A 0.1765 0.6657 0.0854 0.029 Uiso calc R 1 . .
    H H10B 0.1190 0.6947 0.2238 0.029 Uiso calc R 1 . .
    H H10C -0.0010 0.6627 0.1373 0.029 Uiso calc R 1 . .
    C C11 0.3010(2) 0.57971(6) 0.0955(2) 0.0188(4) Uani d . 1 . .
    H H11A 0.3937 0.5613 0.1113 0.028 Uiso calc R 1 . .
    H H11B 0.3304 0.6067 0.0433 0.028 Uiso calc R 1 . .
    H H11C 0.2231 0.5638 0.0341 0.028 Uiso calc R 1 . .
    C C12 0.3081(2) 0.51965(5) 0.3901(2) 0.0177(4) Uani d . 1 . .
    H H12A 0.2255 0.4985 0.3648 0.027 Uiso calc R 1 . .
    H H12B 0.3467 0.5144 0.4935 0.027 Uiso calc R 1 . .
    H H12C 0.3942 0.5162 0.3200 0.027 Uiso calc R 1 . .
    C C13 0.8112(2) 0.55776(6) 0.0190(2) 0.0236(4) Uani d . 1 . .
    C C14 0.5906(2) 0.69451(6) 0.8531(2) 0.0226(4) Uani d . 1 . .
loop_
    _atom_site_aniso_label
    _atom_site_aniso_U_11
    _atom_site_aniso_U_22
    _atom_site_aniso_U_33
    _atom_site_aniso_U_12
    _atom_site_aniso_U_13
    _atom_site_aniso_U_23
    Ru1 0.01021(7) 0.00918(6) 0.01600(7) -0.00059(5) -0.00226(5) 0.00032(5)
    S1 0.0120(2) 0.0172(2) 0.0240(2) -0.00174(16) -0.00207(17) 0.00336(17)
    S2 0.0227(2) 0.0141(2) 0.0184(2) -0.00311(17) 0.00084(18) -0.00146(17)
    F1 0.0254(6) 0.0365(7) 0.0316(7) 0.0005(5) 0.0013(5) -0.0093(5)
    F2 0.0304(7) 0.0261(6) 0.0523(9) -0.0110(5) -0.0083(6) -0.0085(6)
    F3 0.0422(8) 0.0333(7) 0.0360(7) 0.0061(6) -0.0080(6) 0.0122(6)
    F4 0.0344(7) 0.0521(8) 0.0320(7) -0.0134(6) 0.0114(6) 0.0015(6)
    F5 0.0525(9) 0.0368(8) 0.0487(9) 0.0094(7) -0.0059(7) -0.0262(7)
    F6 0.0314(7) 0.0446(8) 0.0286(7) 0.0055(6) -0.0079(5) 0.0077(6)
    O1 0.0407(9) 0.0254(8) 0.0406(9) -0.0040(7) -0.0226(7) 0.0138(7)
    O2 0.0181(6) 0.0113(6) 0.0186(7) -0.0010(5) 0.0008(5) -0.0002(5)
    O3 0.0142(6) 0.0135(6) 0.0274(7) -0.0029(5) 0.0030(5) -0.0051(5)
    O4 0.0263(7) 0.0178(6) 0.0270(7) -0.0073(5) 0.0003(6) -0.0023(5)
    O5 0.0304(7) 0.0149(6) 0.0204(7) 0.0015(5) 0.0002(6) -0.0003(5)
    O6 0.0361(8) 0.0229(7) 0.0206(7) -0.0018(6) 0.0047(6) -0.0045(6)
    O7 0.0201(7) 0.0249(7) 0.0307(8) 0.0029(6) 0.0003(6) -0.0092(6)
    O8 0.0158(7) 0.0213(7) 0.0428(9) -0.0010(5) -0.0103(6) 0.0069(6)
    O9 0.0161(7) 0.0361(8) 0.0410(9) -0.0091(6) -0.0044(6) 0.0166(7)
    N1 0.0195(8) 0.0156(8) 0.0274(9) -0.0028(6) -0.0098(7) 0.0008(6)
    C1 0.0215(9) 0.0137(8) 0.0227(10) -0.0035(7) 0.0014(7) 0.0017(7)
    C2 0.0166(9) 0.0159(9) 0.0296(10) -0.0072(7) 0.0017(8) -0.0034(7)
    C3 0.0101(8) 0.0140(8) 0.0213(9) -0.0039(6) -0.0013(7) 0.0010(7)
    C4 0.0094(8) 0.0140(8) 0.0230(9) -0.0024(6) -0.0024(7) -0.0004(7)
    C5 0.0110(8) 0.0133(8) 0.0200(9) -0.0022(6) -0.0047(7) 0.0004(7)
    C6 0.0102(8) 0.0129(8) 0.0200(9) -0.0041(6) -0.0038(7) -0.0017(7)
    C7 0.0104(8) 0.0111(8) 0.0201(9) -0.0036(6) -0.0032(7) -0.0002(6)
    C8 0.0215(10) 0.0214(9) 0.0221(10) -0.0016(7) 0.0037(8) 0.0047(8)
    C9 0.0159(9) 0.0185(9) 0.0264(10) 0.0026(7) 0.0004(8) -0.0010(7)
    C10 0.0182(9) 0.0161(8) 0.0237(10) 0.0010(7) -0.0052(7) 0.0035(7)
    C11 0.0212(9) 0.0168(8) 0.0183(9) -0.0010(7) -0.0022(7) -0.0009(7)
    C12 0.0163(9) 0.0115(8) 0.0252(10) -0.0008(7) -0.0022(7) 0.0018(7)
    C13 0.0199(9) 0.0226(9) 0.0283(11) 0.0005(8) 0.0001(8) -0.0047(8)
    C14 0.0261(10) 0.0161(9) 0.0255(10) -0.0049(7) -0.0031(8) -0.0022(7)
_geom_special_details
;
 All esds (except the esd in the dihedral angle between two l.s. planes)
 are estimated using the full covariance matrix.  The cell esds are taken
 into account individually in the estimation of esds in distances, angles
 and torsion angles; correlations between esds in cell parameters are only
 used when they are defined by crystal symmetry.  An approximate (isotropic)
 treatment of cell esds is used for estimating esds involving l.s. planes.
;
loop_
    _geom_bond_atom_site_label_1
    _geom_bond_atom_site_label_2
    _geom_bond_site_symmetry_2
    _geom_bond_distance
    _geom_bond_publ_flag
    Ru1 N1 . 1.7817(16) ?
    Ru1 O3 . 2.1139(13) ?
    Ru1 O2 . 2.1252(12) ?
    Ru1 C5 . 2.1961(17) ?
    Ru1 C4 . 2.2008(17) ?
    Ru1 C7 . 2.2201(16) ?
    Ru1 C3 . 2.2247(17) ?
    Ru1 C6 . 2.2257(17) ?
    S1 O8 . 1.4328(14) ?
    S1 O9 . 1.4379(14) ?
    S1 O7 . 1.4633(14) ?
    S1 C13 . 1.818(2) ?
    S2 O6 . 1.4364(14) ?
    S2 O4 . 1.4383(13) ?
    S2 O5 . 1.4601(14) ?
    S2 C14 . 1.825(2) ?
    F1 C14 . 1.336(2) ?
    F2 C14 . 1.332(2) ?
    F3 C14 . 1.326(2) ?
    F4 C13 . 1.333(2) ?
    F5 C13 . 1.327(2) ?
    F6 C13 . 1.332(2) ?
    O1 N1 . 1.158(2) ?
    O2 C1 . 1.448(2) ?
    O2 H2 . 0.80(3) ?
    O3 C2 . 1.455(2) ?
    O3 H3 . 0.80(3) ?
    C1 C2 . 1.497(3) ?
    C1 H1A . 0.9900 ?
    C1 H1B . 0.9900 ?
    C2 H2A . 0.9900 ?
    C2 H2B . 0.9900 ?
    C3 C4 . 1.425(2) ?
    C3 C7 . 1.444(2) ?
    C3 C8 . 1.492(3) ?
    C4 C5 . 1.445(3) ?
    C4 C9 . 1.494(2) ?
    C5 C6 . 1.434(2) ?
    C5 C10 . 1.497(2) ?
    C6 C7 . 1.425(2) ?
    C6 C11 . 1.491(3) ?
    C7 C12 . 1.493(2) ?
    C8 H8A . 0.9800 ?
    C8 H8B . 0.9800 ?
    C8 H8C . 0.9800 ?
    C9 H9A . 0.9800 ?
    C9 H9B . 0.9800 ?
    C9 H9C . 0.9800 ?
    C10 H10A . 0.9800 ?
    C10 H10B . 0.9800 ?
    C10 H10C . 0.9800 ?
    C11 H11A . 0.9800 ?
    C11 H11B . 0.9800 ?
    C11 H11C . 0.9800 ?
    C12 H12A . 0.9800 ?
    C12 H12B . 0.9800 ?
    C12 H12C . 0.9800 ?
loop_
    _geom_angle_atom_site_label_1
    _geom_angle_atom_site_label_2
    _geom_angle_atom_site_label_3
    _geom_angle_site_symmetry_1
    _geom_angle_site_symmetry_3
    _geom_angle
    _geom_angle_publ_flag
    N1 Ru1 O3 . . 101.46(7) ?
    N1 Ru1 O2 . . 108.46(6) ?
    O3 Ru1 O2 . . 75.58(5) ?
    N1 Ru1 C5 . . 150.97(7) ?
    O3 Ru1 C5 . . 103.33(6) ?
    O2 Ru1 C5 . . 92.24(6) ?
    N1 Ru1 C4 . . 118.73(7) ?
    O3 Ru1 C4 . . 139.81(6) ?
    O2 Ru1 C4 . . 91.23(6) ?
    C5 Ru1 C4 . . 38.38(7) ?
    N1 Ru1 C7 . . 91.78(7) ?
    O3 Ru1 C7 . . 118.17(6) ?
    O2 Ru1 C7 . . 153.32(6) ?
    C5 Ru1 C7 . . 63.16(6) ?
    C4 Ru1 C7 . . 63.29(6) ?
    N1 Ru1 C3 . . 88.01(7) ?
    O3 Ru1 C3 . . 155.28(6) ?
    O2 Ru1 C3 . . 123.30(6) ?
    C5 Ru1 C3 . . 63.32(6) ?
    C4 Ru1 C3 . . 37.55(6) ?
    C7 Ru1 C3 . . 37.93(6) ?
    N1 Ru1 C6 . . 125.96(7) ?
    O3 Ru1 C6 . . 93.46(6) ?
    O2 Ru1 C6 . . 125.57(6) ?
    C5 Ru1 C6 . . 37.85(6) ?
    C4 Ru1 C6 . . 63.48(6) ?
    C7 Ru1 C6 . . 37.38(6) ?
    C3 Ru1 C6 . . 62.99(7) ?
    O8 S1 O9 . . 116.77(9) ?
    O8 S1 O7 . . 113.43(8) ?
    O9 S1 O7 . . 114.13(9) ?
    O8 S1 C13 . . 104.41(9) ?
    O9 S1 C13 . . 103.72(9) ?
    O7 S1 C13 . . 102.10(9) ?
    O6 S2 O4 . . 116.95(9) ?
    O6 S2 O5 . . 113.58(8) ?
    O4 S2 O5 . . 113.84(8) ?
    O6 S2 C14 . . 104.43(9) ?
    O4 S2 C14 . . 103.53(9) ?
    O5 S2 C14 . . 102.23(9) ?
    C1 O2 Ru1 . . 115.58(10) ?
    C1 O2 H2 . . 110.5(19) ?
    Ru1 O2 H2 . . 119.9(19) ?
    C2 O3 Ru1 . . 112.50(11) ?
    C2 O3 H3 . . 106.7(18) ?
    Ru1 O3 H3 . . 116.0(18) ?
    O1 N1 Ru1 . . 159.45(14) ?
    O2 C1 C2 . . 107.59(14) ?
    O2 C1 H1A . . 110.2 ?
    C2 C1 H1A . . 110.2 ?
    O2 C1 H1B . . 110.2 ?
    C2 C1 H1B . . 110.2 ?
    H1A C1 H1B . . 108.5 ?
    O3 C2 C1 . . 105.25(14) ?
    O3 C2 H2A . . 110.7 ?
    C1 C2 H2A . . 110.7 ?
    O3 C2 H2B . . 110.7 ?
    C1 C2 H2B . . 110.7 ?
    H2A C2 H2B . . 108.8 ?
    C4 C3 C7 . . 107.89(15) ?
    C4 C3 C8 . . 125.55(16) ?
    C7 C3 C8 . . 126.49(16) ?
    C4 C3 Ru1 . . 70.32(9) ?
    C7 C3 Ru1 . . 70.86(9) ?
    C8 C3 Ru1 . . 126.86(13) ?
    C3 C4 C5 . . 107.92(15) ?
    C3 C4 C9 . . 125.28(17) ?
    C5 C4 C9 . . 126.77(16) ?
    C3 C4 Ru1 . . 72.14(10) ?
    C5 C4 Ru1 . . 70.63(9) ?
    C9 C4 Ru1 . . 124.63(12) ?
    C6 C5 C4 . . 107.92(15) ?
    C6 C5 C10 . . 126.86(16) ?
    C4 C5 C10 . . 125.12(16) ?
    C6 C5 Ru1 . . 72.20(9) ?
    C4 C5 Ru1 . . 70.99(9) ?
    C10 C5 Ru1 . . 125.25(12) ?
    C7 C6 C5 . . 107.99(15) ?
    C7 C6 C11 . . 126.16(16) ?
    C5 C6 C11 . . 125.82(16) ?
    C7 C6 Ru1 . . 71.09(10) ?
    C5 C6 Ru1 . . 69.95(9) ?
    C11 C6 Ru1 . . 123.16(12) ?
    C6 C7 C3 . . 108.26(15) ?
    C6 C7 C12 . . 126.20(16) ?
    C3 C7 C12 . . 125.11(16) ?
    C6 C7 Ru1 . . 71.52(9) ?
    C3 C7 Ru1 . . 71.21(9) ?
    C12 C7 Ru1 . . 128.90(12) ?
    C3 C8 H8A . . 109.5 ?
    C3 C8 H8B . . 109.5 ?
    H8A C8 H8B . . 109.5 ?
    C3 C8 H8C . . 109.5 ?
    H8A C8 H8C . . 109.5 ?
    H8B C8 H8C . . 109.5 ?
    C4 C9 H9A . . 109.5 ?
    C4 C9 H9B . . 109.5 ?
    H9A C9 H9B . . 109.5 ?
    C4 C9 H9C . . 109.5 ?
    H9A C9 H9C . . 109.5 ?
    H9B C9 H9C . . 109.5 ?
    C5 C10 H10A . . 109.5 ?
    C5 C10 H10B . . 109.5 ?
    H10A C10 H10B . . 109.5 ?
    C5 C10 H10C . . 109.5 ?
    H10A C10 H10C . . 109.5 ?
    H10B C10 H10C . . 109.5 ?
    C6 C11 H11A . . 109.5 ?
    C6 C11 H11B . . 109.5 ?
    H11A C11 H11B . . 109.5 ?
    C6 C11 H11C . . 109.5 ?
    H11A C11 H11C . . 109.5 ?
    H11B C11 H11C . . 109.5 ?
    C7 C12 H12A . . 109.5 ?
    C7 C12 H12B . . 109.5 ?
    H12A C12 H12B . . 109.5 ?
    C7 C12 H12C . . 109.5 ?
    H12A C12 H12C . . 109.5 ?
    H12B C12 H12C . . 109.5 ?
    F5 C13 F6 . . 107.53(16) ?
    F5 C13 F4 . . 107.46(17) ?
    F6 C13 F4 . . 107.59(17) ?
    F5 C13 S1 . . 111.59(15) ?
    F6 C13 S1 . . 111.14(14) ?
    F4 C13 S1 . . 111.33(14) ?
    F3 C14 F2 . . 107.70(16) ?
    F3 C14 F1 . . 107.53(16) ?
    F2 C14 F1 . . 107.52(16) ?
    F3 C14 S2 . . 111.48(14) ?
    F2 C14 S2 . . 111.06(13) ?
    F1 C14 S2 . . 111.37(13) ?
loop_
    _geom_torsion_atom_site_label_1
    _geom_torsion_atom_site_label_2
    _geom_torsion_atom_site_label_3
    _geom_torsion_atom_site_label_4
    _geom_torsion_site_symmetry_1
    _geom_torsion_site_symmetry_2
    _geom_torsion_site_symmetry_3
    _geom_torsion_site_symmetry_4
    _geom_torsion
    _geom_torsion_publ_flag
    N1 Ru1 O2 C1 . . . . 101.00(13) ?
    O3 Ru1 O2 C1 . . . . 3.51(11) ?
    C5 Ru1 O2 C1 . . . . -99.68(12) ?
    C4 Ru1 O2 C1 . . . . -138.07(12) ?
    C7 Ru1 O2 C1 . . . . -121.52(15) ?
    C3 Ru1 O2 C1 . . . . -158.89(12) ?
    C6 Ru1 O2 C1 . . . . -80.33(13) ?
    N1 Ru1 O3 C2 . . . . -80.50(13) ?
    O2 Ru1 O3 C2 . . . . 25.85(11) ?
    C5 Ru1 O3 C2 . . . . 114.74(12) ?
    C4 Ru1 O3 C2 . . . . 100.18(14) ?
    C7 Ru1 O3 C2 . . . . -178.80(11) ?
    C3 Ru1 O3 C2 . . . . 168.68(14) ?
    C6 Ru1 O3 C2 . . . . 151.73(12) ?
    O3 Ru1 N1 O1 . . . . -137.2(5) ?
    O2 Ru1 N1 O1 . . . . 144.4(5) ?
    C5 Ru1 N1 O1 . . . . 11.0(6) ?
    C4 Ru1 N1 O1 . . . . 42.3(5) ?
    C7 Ru1 N1 O1 . . . . -17.9(5) ?
    C3 Ru1 N1 O1 . . . . 19.8(5) ?
    C6 Ru1 N1 O1 . . . . -34.3(5) ?
    Ru1 O2 C1 C2 . . . . -30.53(18) ?
    Ru1 O3 C2 C1 . . . . -49.10(17) ?
    O2 C1 C2 O3 . . . . 49.83(19) ?
    N1 Ru1 C3 C4 . . . . 146.55(11) ?
    O3 Ru1 C3 C4 . . . . -99.89(16) ?
    O2 Ru1 C3 C4 . . . . 35.68(13) ?
    C5 Ru1 C3 C4 . . . . -38.20(10) ?
    C7 Ru1 C3 C4 . . . . -118.00(15) ?
    C6 Ru1 C3 C4 . . . . -80.83(11) ?
    N1 Ru1 C3 C7 . . . . -95.46(11) ?
    O3 Ru1 C3 C7 . . . . 18.11(19) ?
    O2 Ru1 C3 C7 . . . . 153.68(9) ?
    C5 Ru1 C3 C7 . . . . 79.80(11) ?
    C4 Ru1 C3 C7 . . . . 118.00(15) ?
    C6 Ru1 C3 C7 . . . . 37.17(10) ?
    N1 Ru1 C3 C8 . . . . 26.31(16) ?
    O3 Ru1 C3 C8 . . . . 139.88(15) ?
    O2 Ru1 C3 C8 . . . . -84.55(16) ?
    C5 Ru1 C3 C8 . . . . -158.44(17) ?
    C4 Ru1 C3 C8 . . . . -120.2(2) ?
    C7 Ru1 C3 C8 . . . . 121.77(19) ?
    C6 Ru1 C3 C8 . . . . 158.94(17) ?
    C7 C3 C4 C5 . . . . 0.71(19) ?
    C8 C3 C4 C5 . . . . -176.24(16) ?
    Ru1 C3 C4 C5 . . . . 61.94(11) ?
    C7 C3 C4 C9 . . . . 178.56(16) ?
    C8 C3 C4 C9 . . . . 1.6(3) ?
    Ru1 C3 C4 C9 . . . . -120.22(17) ?
    C7 C3 C4 Ru1 . . . . -61.23(11) ?
    C8 C3 C4 Ru1 . . . . 121.83(17) ?
    N1 Ru1 C4 C3 . . . . -38.92(13) ?
    O3 Ru1 C4 C3 . . . . 140.32(10) ?
    O2 Ru1 C4 C3 . . . . -150.82(11) ?
    C5 Ru1 C4 C3 . . . . 117.13(14) ?
    C7 Ru1 C4 C3 . . . . 37.41(10) ?
    C6 Ru1 C4 C3 . . . . 79.42(11) ?
    N1 Ru1 C4 C5 . . . . -156.05(10) ?
    O3 Ru1 C4 C5 . . . . 23.19(14) ?
    O2 Ru1 C4 C5 . . . . 92.06(10) ?
    C7 Ru1 C4 C5 . . . . -79.71(11) ?
    C3 Ru1 C4 C5 . . . . -117.13(14) ?
    C6 Ru1 C4 C5 . . . . -37.70(10) ?
    N1 Ru1 C4 C9 . . . . 82.06(16) ?
    O3 Ru1 C4 C9 . . . . -98.70(16) ?
    O2 Ru1 C4 C9 . . . . -29.83(15) ?
    C5 Ru1 C4 C9 . . . . -121.89(19) ?
    C7 Ru1 C4 C9 . . . . 158.40(18) ?
    C3 Ru1 C4 C9 . . . . 121.0(2) ?
    C6 Ru1 C4 C9 . . . . -159.59(17) ?
    C3 C4 C5 C6 . . . . 0.26(19) ?
    C9 C4 C5 C6 . . . . -177.54(16) ?
    Ru1 C4 C5 C6 . . . . 63.17(11) ?
    C3 C4 C5 C10 . . . . 176.83(16) ?
    C9 C4 C5 C10 . . . . -1.0(3) ?
    Ru1 C4 C5 C10 . . . . -120.26(17) ?
    C3 C4 C5 Ru1 . . . . -62.91(12) ?
    C9 C4 C5 Ru1 . . . . 119.29(17) ?
    N1 Ru1 C5 C6 . . . . -69.71(18) ?
    O3 Ru1 C5 C6 . . . . 78.24(10) ?
    O2 Ru1 C5 C6 . . . . 153.94(10) ?
    C4 Ru1 C5 C6 . . . . -116.90(14) ?
    C7 Ru1 C5 C6 . . . . -36.85(10) ?
    C3 Ru1 C5 C6 . . . . -79.53(11) ?
    N1 Ru1 C5 C4 . . . . 47.19(18) ?
    O3 Ru1 C5 C4 . . . . -164.86(9) ?
    O2 Ru1 C5 C4 . . . . -89.15(10) ?
    C7 Ru1 C5 C4 . . . . 80.06(10) ?
    C3 Ru1 C5 C4 . . . . 37.37(10) ?
    C6 Ru1 C5 C4 . . . . 116.90(14) ?
    N1 Ru1 C5 C10 . . . . 167.29(15) ?
    O3 Ru1 C5 C10 . . . . -44.76(16) ?
    O2 Ru1 C5 C10 . . . . 30.94(15) ?
    C4 Ru1 C5 C10 . . . . 120.10(19) ?
    C7 Ru1 C5 C10 . . . . -159.84(18) ?
    C3 Ru1 C5 C10 . . . . 157.47(17) ?
    C6 Ru1 C5 C10 . . . . -123.0(2) ?
    C4 C5 C6 C7 . . . . -1.15(18) ?
    C10 C5 C6 C7 . . . . -177.64(16) ?
    Ru1 C5 C6 C7 . . . . 61.24(11) ?
    C4 C5 C6 C11 . . . . -179.44(16) ?
    C10 C5 C6 C11 . . . . 4.1(3) ?
    Ru1 C5 C6 C11 . . . . -117.05(17) ?
    C4 C5 C6 Ru1 . . . . -62.39(11) ?
    C10 C5 C6 Ru1 . . . . 121.12(17) ?
    N1 Ru1 C6 C7 . . . . 27.59(13) ?
    O3 Ru1 C6 C7 . . . . 134.43(10) ?
    O2 Ru1 C6 C7 . . . . -150.85(9) ?
    C5 Ru1 C6 C7 . . . . -118.20(14) ?
    C4 Ru1 C6 C7 . . . . -79.96(11) ?
    C3 Ru1 C6 C7 . . . . -37.71(10) ?
    N1 Ru1 C6 C5 . . . . 145.78(11) ?
    O3 Ru1 C6 C5 . . . . -107.38(10) ?
    O2 Ru1 C6 C5 . . . . -32.66(12) ?
    C4 Ru1 C6 C5 . . . . 38.23(10) ?
    C7 Ru1 C6 C5 . . . . 118.20(15) ?
    C3 Ru1 C6 C5 . . . . 80.49(11) ?
    N1 Ru1 C6 C11 . . . . -93.83(15) ?
    O3 Ru1 C6 C11 . . . . 13.01(14) ?
    O2 Ru1 C6 C11 . . . . 87.72(15) ?
    C5 Ru1 C6 C11 . . . . 120.38(18) ?
    C4 Ru1 C6 C11 . . . . 158.62(16) ?
    C7 Ru1 C6 C11 . . . . -121.42(18) ?
    C3 Ru1 C6 C11 . . . . -159.13(16) ?
    C5 C6 C7 C3 . . . . 1.59(18) ?
    C11 C6 C7 C3 . . . . 179.87(16) ?
    Ru1 C6 C7 C3 . . . . 62.10(11) ?
    C5 C6 C7 C12 . . . . 174.32(16) ?
    C11 C6 C7 C12 . . . . -7.4(3) ?
    Ru1 C6 C7 C12 . . . . -125.16(17) ?
    C5 C6 C7 Ru1 . . . . -60.52(11) ?
    C11 C6 C7 Ru1 . . . . 117.77(17) ?
    C4 C3 C7 C6 . . . . -1.43(19) ?
    C8 C3 C7 C6 . . . . 175.48(16) ?
    Ru1 C3 C7 C6 . . . . -62.30(11) ?
    C4 C3 C7 C12 . . . . -174.26(16) ?
    C8 C3 C7 C12 . . . . 2.6(3) ?
    Ru1 C3 C7 C12 . . . . 124.86(17) ?
    C4 C3 C7 Ru1 . . . . 60.88(11) ?
    C8 C3 C7 Ru1 . . . . -122.21(18) ?
    N1 Ru1 C7 C6 . . . . -157.97(11) ?
    O3 Ru1 C7 C6 . . . . -53.96(11) ?
    O2 Ru1 C7 C6 . . . . 61.92(17) ?
    C5 Ru1 C7 C6 . . . . 37.30(10) ?
    C4 Ru1 C7 C6 . . . . 80.51(11) ?
    C3 Ru1 C7 C6 . . . . 117.56(14) ?
    N1 Ru1 C7 C3 . . . . 84.47(11) ?
    O3 Ru1 C7 C3 . . . . -171.52(9) ?
    O2 Ru1 C7 C3 . . . . -55.63(17) ?
    C5 Ru1 C7 C3 . . . . -80.25(11) ?
    C4 Ru1 C7 C3 . . . . -37.04(10) ?
    C6 Ru1 C7 C3 . . . . -117.56(14) ?
    N1 Ru1 C7 C12 . . . . -35.94(17) ?
    O3 Ru1 C7 C12 . . . . 68.07(17) ?
    O2 Ru1 C7 C12 . . . . -176.04(13) ?
    C5 Ru1 C7 C12 . . . . 159.34(18) ?
    C4 Ru1 C7 C12 . . . . -157.45(18) ?
    C3 Ru1 C7 C12 . . . . -120.4(2) ?
    C6 Ru1 C7 C12 . . . . 122.0(2) ?
    O8 S1 C13 F5 . . . . 56.05(16) ?
    O9 S1 C13 F5 . . . . -66.73(16) ?
    O7 S1 C13 F5 . . . . 174.41(14) ?
    O8 S1 C13 F6 . . . . 176.07(13) ?
    O9 S1 C13 F6 . . . . 53.29(16) ?
    O7 S1 C13 F6 . . . . -65.57(15) ?
    O8 S1 C13 F4 . . . . -64.01(15) ?
    O9 S1 C13 F4 . . . . 173.21(14) ?
    O7 S1 C13 F4 . . . . 54.35(15) ?
    O6 S2 C14 F3 . . . . 67.93(15) ?
    O4 S2 C14 F3 . . . . -54.97(15) ?
    O5 S2 C14 F3 . . . . -173.49(13) ?
    O6 S2 C14 F2 . . . . -52.17(16) ?
    O4 S2 C14 F2 . . . . -175.08(14) ?
    O5 S2 C14 F2 . . . . 66.40(15) ?
    O6 S2 C14 F1 . . . . -171.97(13) ?
    O4 S2 C14 F1 . . . . 65.12(15) ?
    O5 S2 C14 F1 . . . . -53.40(14) ?
loop_
    _geom_hbond_atom_site_label_D
    _geom_hbond_atom_site_label_H
    _geom_hbond_atom_site_label_A
    _geom_hbond_site_symmetry_A
    _geom_hbond_distance_DH
    _geom_hbond_distance_HA
    _geom_hbond_distance_DA
    _geom_hbond_angle_DHA
    O2 H2 O5 . 0.80(3) 1.76(3) 2.568(2) 176(3)
    O3 H3 O7 . 0.80(3) 1.76(3) 2.554(2) 169(3)
data_global
_journal_date_recd_electronic     2007-12-11
_journal_date_accepted     2007-12-17
_journal_name_full     'Acta Crystallographica, Section E'
_journal_year     2008
_journal_volume     64
_journal_issue      2
_journal_page_first     m293
_journal_page_last     m293
_journal_paper_category     QM
_journal_coeditor_code     BG2160
_publ_contact_author_name     'Milan Gembicky'
_publ_contact_author_address
;
Department of Chemistry
State University of New York at Buffalo
732 NSC Complex
Buffalo, NY 14260
USA
;
_publ_contact_author_email     gembicky@buffalo.edu
_publ_contact_author_fax     1-176-645-6948
_publ_contact_author_phone     1-176-645-6800ex2234
_publ_section_title
;\
(Glycol-\k^2^<i>O</i>,<i>O</i>')nitrosyl(\h^5^-pentamethylcyclopentadienyl)\
ruthenium(II) bis(trifluoromethanesulfonate)
;
loop_
    _publ_author_name
    _publ_author_footnote
    _publ_author_address
    'Munie, Semeret' .
;
Department of Chemistry,
CNS 359, Ithaca College,
Ithaca, NY 14850
USA
;
    'Larsen, Anna' .
;
Department of Chemistry,
CNS 359, Ithaca College,
Ithaca, NY 14850
USA
;
    'Gembicky, Milan' .
;
Department of Chemistry
State University of New York at Buffalo
732 NSC Complex
Buffalo, NY 14260
USA
;
