# Supplementary material for: (Glycol-κ2 O,O′)nitros­yl(η5-penta­methyl­cyclo­penta­dien­yl)ruthenium(II) bis­(tri­fluoro­methane­sulfonate)
Source: Acta Crystallogr Sect E Struct Rep Online. 2008 Jan 4;64(Pt 2):m293. doi: 10.1107/S1600536807067426 (PMC2960154; doi:10.1107/S1600536807067426)
Supplement: Supplementary file 2 [file e-64-0m293-Isup2.hkl]

#
# h,k,l, Fc-squared, Fo-squared, sigma(Fo-squared) and status flag
#
data_I
_shelx_title ' P21n in P2(1)/n'
_shelx_refln_list_code          4
_shelx_F_calc_maximum      300.63
_exptl_crystal_F_000      1256.00
_reflns_d_resolution_high  0.7795
 
loop_
 _symmetry_equiv_pos_as_xyz
 'x, y, z'
 '-x+1/2, y+1/2, -z+1/2'
 '-x, -y, -z'
 'x-1/2, -y-1/2, z-1/2'
 
_cell_length_a     8.5593
_cell_length_b    30.5443
_cell_length_c     8.8608
_cell_angle_alpha  90.000
_cell_angle_beta   91.295
_cell_angle_gamma  90.000
 
_shelx_F_squared_multiplier     1.000
 
loop_
 _refln_index_h
 _refln_index_k
 _refln_index_l
 _refln_F_squared_calc
 _refln_F_squared_meas
 _refln_F_squared_sigma
 _refln_observed_status
   2   0   0    11893.97    12817.43    112.59 o
   4   0   0    57063.05    58520.65    575.57 o
   6   0   0    10025.41    10002.93    121.75 o
   8   0   0     5154.04     5132.28     82.91 o
  10   0   0      227.49      258.92     30.64 o
   1   1   0     6533.99     6823.78     38.78 o
   2   1   0     9914.96    10310.88     56.18 o
   3   1   0     2961.57     3105.07     33.97 o
   4   1   0     1018.87     1016.05     21.00 o
   5   1   0     1817.42     1706.44     28.06 o
   6   1   0     3198.55     3214.62     50.25 o
   7   1   0    11361.63    11327.52    108.61 o
   8   1   0       54.06       78.47     18.22 o
   9   1   0        0.69       36.93     18.79 o
  10   1   0     2111.38     2135.65     41.53 o
   0   2   0      221.06      167.57      5.38 o
   1   2   0    16956.20    17536.95     96.81 o
   2   2   0    11610.97    11941.83     67.59 o
   3   2   0     4229.84     4171.43     35.51 o
   4   2   0    13890.46    14446.96    109.84 o
   5   2   0    15019.55    15380.63    129.29 o
   6   2   0      121.48       94.62     15.13 o
   7   2   0     3268.67     3295.05     66.16 o
   8   2   0     4133.46     4132.29     56.25 o
   9   2   0     9602.52     9502.26    102.80 o
  10   2   0        1.63      -12.88     19.62 o
   1   3   0    55272.36    56176.64    275.78 o
   2   3   0     1759.01     1621.63     14.44 o
   3   3   0    29791.99    29927.67    183.76 o
   4   3   0     1717.51     1592.83     26.78 o
   5   3   0     2556.45     2572.79     36.86 o
   6   3   0     1272.06     1382.05     28.50 o
   7   3   0     3340.85     3424.47     48.78 o
   8   3   0       71.68       95.93     21.21 o
   9   3   0      254.83      255.72     21.10 o
  10   3   0       37.01       31.94     23.60 o
   0   4   0    30071.42    30000.91    187.22 o
   1   4   0     9642.34    10075.38     52.21 o
   2   4   0      681.74      598.47      9.84 o
   3   4   0     1189.53     1331.06     19.41 o
   4   4   0     2648.13     2550.59     34.33 o
   5   4   0      276.90      321.16     15.10 o
   6   4   0      356.40      349.12     17.60 o
   7   4   0      551.29      589.79     21.98 o
   8   4   0     4889.56     4844.84     56.98 o
   9   4   0      446.58      380.31     24.83 o
  10   4   0     1514.64     1476.35     37.03 o
   1   5   0     7048.68     7243.14     39.01 o
   2   5   0     3648.89     3790.14     25.92 o
   3   5   0    12332.09    13541.51     82.53 o
   4   5   0     4296.82     4655.20     44.37 o
   5   5   0      997.25      994.46     25.71 o
   6   5   0     4898.25     4890.60     51.86 o
   7   5   0     1533.69     1519.09     41.99 o
   8   5   0     2589.38     2630.72     41.42 o
   9   5   0      382.30      381.13     22.89 o
  10   5   0      219.61      212.48     27.76 o
   0   6   0     2852.52     2957.55     22.33 o
   1   6   0    30327.01    31406.52    152.12 o
   2   6   0     4193.78     4435.39     29.31 o
   3   6   0     1611.40     1851.86     19.70 o
   4   6   0     6954.96     7227.24     61.75 o
   5   6   0    11240.36    11351.27     92.43 o
   6   6   0        0.02       -1.41     13.64 o
   7   6   0      830.91      841.25     31.19 o
   8   6   0      468.06      520.68     22.68 o
   9   6   0     1051.91     1071.24     30.66 o
  10   6   0       44.17       47.90     22.26 o
   1   7   0      655.28      742.84     10.18 o
   2   7   0    12457.60    12999.26     79.21 o
   3   7   0     3067.96     2980.84     25.80 o
   4   7   0     1797.93     1830.08     23.22 o
   5   7   0       48.90       54.94     12.35 o
   6   7   0     8918.69     8991.82     79.75 o
   7   7   0       16.23       23.93     15.44 o
   8   7   0     1151.45     1130.23     30.34 o
   9   7   0      138.71      130.30     24.87 o
  10   7   0     1866.01     1842.86     46.45 o
   0   8   0     1480.85     1372.49     15.52 o
   1   8   0     7321.90     7446.03     41.37 o
   2   8   0     1001.10      981.90     15.09 o
   3   8   0     5200.13     5534.12     40.89 o
   4   8   0     8769.10     9027.15     67.93 o
   5   8   0      432.38      456.50     16.60 o
   6   8   0     2129.22     2177.60     37.23 o
   7   8   0       59.86       88.45     16.36 o
   8   8   0     3507.75     3522.78     48.05 o
   9   8   0      687.04      683.16     24.54 o
  10   8   0     3680.55     3646.68     68.29 o
   1   9   0    18962.33    19358.49    103.14 o
   2   9   0    15046.68    15177.02    103.89 o
   3   9   0     3175.72     2894.17     28.00 o
   4   9   0     3399.54     3385.26     36.28 o
   5   9   0        1.56        4.70     11.80 o
   6   9   0     3392.54     3435.39     42.52 o
   7   9   0     1543.39     1598.60     32.24 o
   8   9   0     1241.76     1290.32     31.77 o
   9   9   0      725.61      765.55     28.63 o
  10   9   0      513.67      514.13     35.97 o
   0  10   0      474.14      434.73     12.51 o
   1  10   0    15379.82    15021.77     85.09 o
   2  10   0      481.60      405.48     12.64 o
   3  10   0    20378.60    20849.67    142.07 o
   4  10   0      102.39      105.23      8.98 o
   5  10   0    11805.03    11721.04     89.21 o
   6  10   0      721.84      731.60     20.49 o
   7  10   0     1942.51     1933.87     32.02 o
   8  10   0      613.62      672.21     33.65 o
   9  10   0     4013.42     4010.32     56.23 o
  10  10   0       28.64      -23.54     23.54 o
   1  11   0     5183.27     5203.90     34.28 o
   2  11   0    24375.59    24400.22    152.17 o
   3  11   0     5063.59     5041.96     44.20 o
   4  11   0      281.04      305.58     13.53 o
   5  11   0     3125.07     3058.13     31.72 o
   6  11   0     4179.86     4384.97     46.06 o
   7  11   0     6009.00     6113.61     59.85 o
   8  11   0     1718.93     1770.46     41.29 o
   9  11   0       14.65      -13.58     18.67 o
  10  11   0     2597.83     2584.89     53.98 o
   0  12   0     3415.56     3027.04     33.72 o
   1  12   0     2455.49     2625.44     21.40 o
   2  12   0       21.31       -6.63      7.92 o
   3  12   0     3897.92     3944.07     38.05 o
   4  12   0    16938.54    17356.37    122.84 o
   5  12   0     2274.29     2411.45     27.70 o
   6  12   0      184.93      220.35     15.32 o
   7  12   0     2374.47     2415.53     37.02 o
   8  12   0     3960.67     4188.00     60.81 o
   9  12   0     1935.34     2021.55     42.24 o
  10  12   0      693.76      711.65     34.23 o
   1  13   0      189.39      193.95      7.85 o
   2  13   0    19995.11    19186.17    132.18 o
   3  13   0      777.53      773.56     18.45 o
   4  13   0     1372.80     1355.32     27.56 o
   5  13   0     5587.78     5493.08     45.89 o
   6  13   0     9599.69     9633.50     79.58 o
   7  13   0     2956.53     2940.13     44.85 o
   8  13   0      450.40      497.47     26.84 o
   9  13   0      413.42      454.62     26.22 o
  10  13   0     3206.51     3112.85     59.52 o
   0  14   0     4034.13     4061.06     42.55 o
   1  14   0     5045.31     4804.73     35.59 o
   2  14   0        0.02       -5.10      9.44 o
   3  14   0    13181.43    12913.84     95.22 o
   4  14   0      490.49      439.03     18.52 o
   5  14   0     8398.03     8262.03     77.10 o
   6  14   0       85.68       92.62     14.99 o
   7  14   0     1932.33     1902.98     37.68 o
   8  14   0      601.77      611.40     29.79 o
   9  14   0     7751.39     7540.24     98.63 o
  10  14   0       50.46       32.64     31.66 o
   1  15   0     4264.45     4073.55     32.16 o
   2  15   0      320.47      307.48     14.78 o
   3  15   0      698.99      590.42     16.73 o
   4  15   0     1926.43     1905.51     32.41 o
   5  15   0     4234.54     4313.44     51.04 o
   6  15   0      588.46      605.23     23.65 o
   7  15   0     1838.83     2047.65     42.31 o
   8  15   0      416.12      437.34     26.62 o
   9  15   0      569.61      540.19     31.20 o
  10  15   0      290.53      274.66     29.49 o
   0  16   0     2212.77     2059.15     34.04 o
   1  16   0     6800.78     7034.63     48.98 o
   2  16   0     3821.12     3870.58     39.00 o
   3  16   0      114.04      156.97     13.15 o
   4  16   0    11025.79    10942.30     94.26 o
   5  16   0     4062.39     4163.07     50.60 o
   6  16   0      471.11      526.99     23.14 o
   7  16   0      773.35      778.65     27.13 o
   8  16   0     2956.33     2875.20     52.37 o
   9  16   0       82.43      102.54     24.61 o
  10  16   0      481.21      431.80     32.16 o
   1  17   0      502.70      504.87     15.55 o
   2  17   0     3611.96     3424.81     37.22 o
   3  17   0     1549.78     1588.20     26.72 o
   4  17   0      153.71      150.16     14.38 o
   5  17   0      976.99     1100.73     29.08 o
   6  17   0     6695.65     6577.57     70.12 o
   7  17   0     1550.36     1557.93     36.27 o
   8  17   0     1192.60     1260.68     47.71 o
   9  17   0      546.21      512.78     42.94 o
   0  18   0     1828.02     1942.02     34.59 o
   1  18   0     5040.89     5212.74     40.32 o
   2  18   0     1169.99     1173.69     24.09 o
   3  18   0     1440.86     1408.44     26.53 o
   4  18   0     4329.06     4209.68     45.18 o
   5  18   0     1408.79     1466.24     38.13 o
   6  18   0        3.63      -11.40     16.27 o
   7  18   0      329.99      368.79     23.24 o
   8  18   0      618.93      669.46     30.93 o
   9  18   0     1932.25     1917.47     48.94 o
   1  19   0     3806.36     3669.01     32.32 o
   2  19   0      245.65      286.08     15.23 o
   3  19   0    15957.40    15854.01    117.34 o
   4  19   0      461.63      458.41     18.37 o
   5  19   0     1612.85     1659.48     34.87 o
   6  19   0       36.59       27.53     17.11 o
   7  19   0     1563.40     1542.85     37.15 o
   8  19   0      423.39      411.39     25.82 o
   9  19   0      164.89      146.59     26.38 o
   0  20   0    16405.56    16215.80    154.53 o
   1  20   0      540.79      618.59     17.88 o
   2  20   0      424.34      514.49     17.92 o
   3  20   0      746.64      839.99     22.44 o
   4  20   0    12378.43    12408.61     97.89 o
   5  20   0     2987.37     2921.39     44.39 o
   6  20   0     3739.93     3622.29     50.80 o
   7  20   0        4.42        3.28     18.05 o
   8  20   0     2188.67     2177.71     53.94 o
   9  20   0      131.17      124.01     34.65 o
   1  21   0      257.75      288.53     15.58 o
   2  21   0      316.65      344.44     16.73 o
   3  21   0     4457.09     4381.48     46.91 o
   4  21   0     2137.05     2146.47     36.76 o
   5  21   0     1211.59     1114.05     30.89 o
   6  21   0     2232.93     2320.57     41.96 o
   7  21   0       21.79       35.74     22.53 o
   8  21   0     1023.18     1136.24     38.37 o
   9  21   0      113.61       71.07     26.11 o
   0  22   0      459.98      575.76     36.43 o
   1  22   0    11512.46    11638.64     91.57 o
   2  22   0      453.51      517.35     19.01 o
   3  22   0      284.67      299.51     17.33 o
   4  22   0      253.30      313.00     18.12 o
   5  22   0     3972.57     3959.27     52.73 o
   6  22   0      297.01      326.54     22.76 o
   7  22   0      124.85      119.38     23.07 o
   8  22   0       29.93       58.11     23.79 o
   9  22   0      496.32      487.92     33.25 o
   1  23   0      503.88      543.52     18.41 o
   2  23   0      354.70      314.33     23.02 o
   3  23   0     2539.11     2570.62     36.62 o
   4  23   0      962.90     1017.10     25.80 o
   5  23   0       94.94      126.75     19.37 o
   6  23   0     1914.77     1958.30     40.42 o
   7  23   0     3808.33     3651.96     72.45 o
   8  23   0      110.75       90.78     38.33 o
   0  24   0     6393.17     6509.19    101.70 o
   1  24   0       19.97       25.36     12.01 o
   2  24   0      315.04      348.78     22.46 o
   3  24   0     1882.74     1793.33     32.20 o
   4  24   0     8663.86     8587.97     76.77 o
   5  24   0      285.02      316.79     22.06 o
   6  24   0       50.31       48.26     19.44 o
   7  24   0       25.80       34.11     22.31 o
   8  24   0     3708.60     3822.79     69.79 o
   1  25   0      491.99      535.66     17.41 o
   2  25   0    11940.76    11977.78     97.14 o
   3  25   0     4413.01     4261.38     48.88 o
   4  25   0     2271.13     2273.71     36.47 o
   5  25   0        0.28       -9.68     17.96 o
   6  25   0     1685.13     1692.87     39.03 o
   7  25   0        2.71       -3.71     19.65 o
   8  25   0      135.40      142.94     27.16 o
   0  26   0     4830.36     4980.19     82.50 o
   1  26   0     8212.86     8112.82     66.26 o
   2  26   0     2700.21     2603.59     38.09 o
   3  26   0     3773.10     3656.25     45.55 o
   4  26   0     1431.75     1507.92     31.56 o
   5  26   0     6940.18     6746.99     75.73 o
   6  26   0      172.86      187.53     24.48 o
   7  26   0      445.97      519.25     36.63 o
   8  26   0      710.52      722.30     36.90 o
   1  27   0      915.68     1042.00     23.30 o
   2  27   0      157.46      144.55     17.26 o
   3  27   0     2783.91     2686.29     39.66 o
   4  27   0      499.36      515.69     22.03 o
   5  27   0     5667.72     5376.66     66.48 o
   6  27   0      346.40      345.89     28.09 o
   7  27   0     4192.26     4199.34     68.85 o
   0  28   0    15163.94    14930.97    185.40 o
   1  28   0     3595.59     3451.63     42.64 o
   2  28   0     2310.38     2344.27     37.37 o
   3  28   0     2700.84     2674.86     40.02 o
   4  28   0     4763.69     4645.23     60.61 o
   5  28   0     1202.77     1232.98     40.35 o
   6  28   0      921.74     1013.21     33.40 o
   7  28   0      907.56      935.35     47.60 o
   1  29   0      102.26      145.53     19.55 o
   2  29   0     5069.14     5039.56     61.26 o
   3  29   0      594.66      558.92     27.52 o
   4  29   0     1260.07     1225.53     34.39 o
   5  29   0      109.81       54.62     22.91 o
   6  29   0     1606.49     1560.73     40.64 o
   7  29   0       29.68       30.66     25.79 o
   0  30   0     4265.82     4146.50     63.97 o
   1  30   0      390.42      368.71     20.45 o
   2  30   0       67.37       59.64     18.51 o
   3  30   0      276.91      242.02     21.59 o
   4  30   0     4734.56     4526.70     68.16 o
   5  30   0     1161.52     1225.82     35.81 o
   6  30   0        8.05      -11.99     20.86 o
   7  30   0        1.45       16.00     25.23 o
   1  31   0      316.58      307.85     20.73 o
   2  31   0       83.41       74.96     17.62 o
   3  31   0     3712.99     3701.33     55.01 o
   4  31   0      300.18      254.02     24.01 o
   5  31   0      338.85      340.19     25.97 o
   6  31   0       53.15       72.60     23.29 o
   0  32   0     1004.51      980.22     44.19 o
   1  32   0     2024.71     2003.22     42.39 o
   2  32   0        2.83       23.58     17.18 o
   3  32   0      225.49      187.64     32.17 o
   4  32   0      734.41      764.26     31.72 o
   5  32   0      908.56      928.64     33.93 o
   6  32   0        8.68      -13.66     25.91 o
   1  33   0        7.12        0.56     18.53 o
   2  33   0      233.06      239.09     20.74 o
   3  33   0       38.76       18.69     20.76 o
   4  33   0       11.58       26.58     21.53 o
   5  33   0      808.78      893.52     62.10 o
   0  34   0      778.24      775.64     42.18 o
   1  34   0     3072.52     3131.69     51.30 o
   2  34   0       51.97       44.19     22.97 o
   3  34   0      499.26      452.94     27.87 o
   4  34   0      709.45      783.79     32.86 o
   5  34   0     1455.79     1445.08     42.89 o
   1  35   0     1193.21     1241.23     36.76 o
   2  35   0      218.67      258.09     25.21 o
   3  35   0     2201.82     2160.19     46.52 o
   4  35   0     1009.56     1025.42     36.26 o
   0  36   0     1033.20     1016.78     48.20 o
   1  36   0      559.95      588.38     33.83 o
   2  36   0       17.05       15.32     24.98 o
   3  36   0     1476.36     1613.94     42.98 o
   4  36   0     3725.76     3529.27     59.56 o
   1  37   0       57.67       40.52     32.33 o
   2  37   0     5639.35     5372.92     81.37 o
   3  37   0      207.13      229.69     26.76 o
   0  38   0     4771.62     4954.32     97.76 o
   1  38   0     1285.86     1293.26     44.92 o
   2  38   0       62.54      102.41     28.20 o
   1  39   0     1800.61     1737.84     77.47 o
  -9   0   1     2756.38     2696.66     52.62 o
  -7   0   1     1337.78     1254.93     43.74 o
  -5   0   1     8117.40     8017.26     98.31 o
  -3   0   1      148.86      170.13     13.14 o
  -1   0   1     6403.20     5732.23     52.83 o
   1   0   1     6118.13     6442.84     45.43 o
   5   0   1      896.04      947.73     31.36 o
   7   0   1     6731.29     6847.05     95.79 o
   9   0   1     1821.92     1918.37     53.32 o
 -10   1   1      458.75      461.62     21.03 o
  -9   1   1     3957.77     3880.40     56.63 o
  -8   1   1     3357.41     3228.54     56.14 o
  -7   1   1      876.17      877.06     32.74 o
  -6   1   1     1867.02     1850.62     32.07 o
  -5   1   1     2673.18     2709.33     34.80 o
  -4   1   1     5459.51     5399.33     49.29 o
  -3   1   1        3.26       26.55      8.17 o
  -2   1   1    12657.70    12575.06     60.02 o
  -1   1   1    38833.64    38730.50    266.42 o
   0   1   1     4932.25     4727.35     61.24 o
   1   1   1     6211.06     6039.01     33.78 o
   2   1   1      538.48      514.32      9.62 o
   3   1   1    26285.67    27849.97    172.47 o
   4   1   1       33.65       48.75     11.10 o
   5   1   1     5018.74     5085.51     54.57 o
   6   1   1        4.62        4.70     12.81 o
   7   1   1      493.62      425.53     19.87 o
   8   1   1     5717.87     5817.88     63.33 o
   9   1   1      624.82      595.94     26.40 o
  10   1   1     2173.72     2054.09     50.87 o
 -10   2   1     3325.66     3321.38     46.68 o
  -9   2   1       86.61       90.74     19.01 o
  -8   2   1      500.33      528.71     21.40 o
  -7   2   1     1894.72     1823.81     38.38 o
  -6   2   1     6497.41     6487.03     62.87 o
  -5   2   1      194.58      259.81     15.31 o
  -4   2   1      272.18      321.78     13.96 o
  -3   2   1      977.51     1011.96     15.17 o
  -2   2   1    25570.98    25611.04    127.89 o
  -1   2   1     1024.71      965.58      8.26 o
   0   2   1    23799.83    24208.80    120.17 o
   1   2   1     7073.80     7257.29     39.97 o
   2   2   1      417.58      409.63      8.04 o
   3   2   1     1764.88     1699.65     20.96 o
   4   2   1     1471.28     1359.09     22.56 o
   5   2   1      130.95      127.34     12.84 o
   6   2   1     8039.38     8274.99     91.14 o
   7   2   1     1020.62     1074.58     27.74 o
   8   2   1     2580.83     2495.41     39.84 o
   9   2   1      148.93      127.65     19.06 o
  10   2   1      604.38      649.65     33.53 o
 -10   3   1      527.76      553.77     22.55 o
  -9   3   1     2143.46     2134.47     40.22 o
  -8   3   1     6303.59     6080.56     65.77 o
  -7   3   1     5465.51     5443.76     58.52 o
  -6   3   1       14.29       10.04     14.76 o
  -5   3   1      315.86      321.57     17.74 o
  -4   3   1     7210.60     7244.94     68.43 o
  -3   3   1    23902.97    24433.85    141.43 o
  -2   3   1       93.53      104.42      5.70 o
  -1   3   1    20100.85    20155.67     93.43 o
   0   3   1    16551.30    16670.83     83.36 o
   1   3   1    41533.67    42594.28    228.26 o
   2   3   1     1353.08     1477.70     18.62 o
   3   3   1      220.36      233.45     10.46 o
   4   3   1      748.92      686.46     16.35 o
   5   3   1    27052.48    27474.04    200.75 o
   6   3   1    11304.64    11351.61     95.25 o
   7   3   1     3026.27     3030.68     41.52 o
   8   3   1       62.35       61.26     16.51 o
   9   3   1      942.73      998.29     29.55 o
  10   3   1     1178.96     1165.11     47.03 o
 -10   4   1      244.38      234.85     20.16 o
  -9   4   1     1591.52     1639.98     33.83 o
  -8   4   1      559.43      516.09     21.29 o
  -7   4   1      536.05      544.59     20.39 o
  -6   4   1      409.59      456.77     17.59 o
  -5   4   1    15957.33    16084.66    114.88 o
  -4   4   1      159.12      161.26     11.21 o
  -2   4   1     2880.11     3068.57     23.64 o
  -1   4   1    28727.49    28866.87    132.29 o
   0   4   1    22640.38    23944.69    124.64 o
   1   4   1      672.37      691.84      8.18 o
   2   4   1    50081.46    52219.92    283.45 o
   3   4   1    17126.10    17912.03    121.03 o
   4   4   1      140.93      135.88     10.22 o
   5   4   1      962.91      972.23     22.57 o
   6   4   1        0.14      -12.69     12.69 o
   7   4   1    12210.29    12642.83    107.19 o
   8   4   1      316.30      305.99     19.75 o
   9   4   1     1135.12     1167.94     32.03 o
  10   4   1      336.76      362.82     27.03 o
 -10   5   1        0.32       -2.73     16.16 o
  -9   5   1     1932.40     1897.99     35.78 o
  -8   5   1     2070.55     2149.69     35.29 o
  -7   5   1     1016.04     1007.32     26.23 o
  -6   5   1      140.16       95.56     21.01 o
  -5   5   1     4173.98     4213.22     41.29 o
  -4   5   1    15985.10    16261.97    113.43 o
  -3   5   1     9137.77     8509.05     54.55 o
  -2   5   1     6329.44     6131.52     37.90 o
  -1   5   1     3469.32     3418.47     20.31 o
   0   5   1    17153.19    17917.29     90.28 o
   1   5   1     3889.84     3955.27     22.77 o
   2   5   1     8982.82     9397.75     58.28 o
   3   5   1     6734.12     7619.77     57.15 o
   4   5   1     1956.52     2066.27     25.24 o
   5   5   1     2000.50     1969.40     29.50 o
   6   5   1     5578.73     5529.35     56.26 o
   7   5   1     3017.84     3079.74     42.38 o
   8   5   1     3638.00     3770.08     54.52 o
   9   5   1     5274.61     5163.87     68.36 o
  10   5   1     2399.30     2313.42     49.03 o
 -10   6   1     5031.13     4934.78     64.24 o
  -9   6   1      273.30      278.44     20.04 o
  -8   6   1      807.04      854.36     24.45 o
  -7   6   1        4.82       -5.70     15.87 o
  -6   6   1     6581.51     6579.76     58.81 o
  -5   6   1      815.57      878.24     20.78 o
  -4   6   1     5306.89     5409.95     46.24 o
  -3   6   1    10790.33    11052.65     73.16 o
  -2   6   1    14560.39    14877.31     83.53 o
  -1   6   1      278.96      271.65      5.71 o
   0   6   1     7657.19     7585.11     42.87 o
   1   6   1     2522.34     2468.46     16.20 o
   2   6   1    14315.75    13880.35     83.30 o
   3   6   1    26720.83    28767.05    177.53 o
   4   6   1    20855.28    21198.58    153.88 o
   5   6   1     4805.36     5071.95     50.34 o
   6   6   1     4069.88     3908.12     45.23 o
   7   6   1     2310.67     2365.58     37.28 o
   8   6   1     8907.04     9149.21    100.53 o
   9   6   1      247.33      277.22     23.87 o
  10   6   1      382.74      396.92     31.67 o
 -10   7   1      237.45      205.29     23.00 o
  -9   7   1      889.96      880.13     26.88 o
  -8   7   1      276.42      336.06     19.52 o
  -7   7   1      101.97      108.57     16.81 o
  -6   7   1     3894.10     3856.97     41.99 o
  -5   7   1      153.77      174.93     13.22 o
  -4   7   1     3323.40     3061.83     29.18 o
  -3   7   1     6515.61     6338.87     42.85 o
  -2   7   1     1302.11     1366.99     13.74 o
  -1   7   1        2.03        0.44      3.75 o
   0   7   1    31546.53    31876.72    151.74 o
   1   7   1     3341.05     3279.99     21.62 o
   2   7   1     1160.81     1045.17     17.02 o
   3   7   1      713.14      877.44     15.08 o
   4   7   1    13912.59    14293.12    109.83 o
   5   7   1     2872.39     3061.93     41.42 o
   6   7   1    13869.88    14110.13    114.49 o
   7   7   1      335.02      360.06     19.60 o
   8   7   1      348.75      357.74     20.87 o
   9   7   1     1325.80     1416.84     38.81 o
  10   7   1      940.00     1017.80     40.73 o
 -10   8   1        2.62       -8.76     19.89 o
  -9   8   1      177.99      182.22     21.95 o
  -8   8   1      151.25      161.39     17.49 o
  -7   8   1     4431.63     4579.65     49.11 o
  -6   8   1     2644.12     2698.64     39.26 o
  -5   8   1     6722.56     6534.43     56.24 o
  -4   8   1     6214.40     6510.53     45.97 o
  -3   8   1     6741.35     6545.35     44.10 o
  -2   8   1      115.71      176.68      8.20 o
  -1   8   1    29450.43    29265.31    159.59 o
   0   8   1    16818.74    16770.68     93.85 o
   1   8   1       31.00       46.14      5.93 o
   2   8   1    14220.30    15543.07     93.30 o
   3   8   1     8504.85     8729.61     56.91 o
   4   8   1     1360.73     1436.94     24.08 o
   5   8   1     1201.57     1338.20     25.93 o
   6   8   1      948.66      944.03     25.32 o
   7   8   1     4547.55     4528.70     52.60 o
   8   8   1       71.65       25.23     16.61 o
   9   8   1        1.30        2.74     19.70 o
  10   8   1       14.04      -18.16     24.66 o
 -10   9   1       12.30       24.21     20.77 o
  -9   9   1      789.93      777.81     28.85 o
  -8   9   1     1368.07     1391.75     30.34 o
  -7   9   1     3134.85     3093.39     39.72 o
  -6   9   1      247.87      251.51     15.50 o
  -5   9   1     7192.84     7501.51     62.77 o
  -4   9   1     2062.55     2136.16     21.95 o
  -3   9   1     4016.51     3659.41     28.28 o
  -2   9   1     1460.69     1464.97     16.90 o
  -1   9   1       24.60       53.74      5.37 o
   0   9   1    10592.50    10847.20     60.21 o
   1   9   1    20769.09    19965.64    117.54 o
   2   9   1      341.84      379.56      9.46 o
   3   9   1       58.52       51.63      7.62 o
   4   9   1     3039.83     3053.23     33.41 o
   5   9   1     4730.42     4384.52     46.53 o
   6   9   1      380.01      408.90     18.29 o
   7   9   1       86.70      125.78     16.78 o
   8   9   1        3.95      -15.97     15.97 o
   9   9   1     2879.59     3069.48     61.25 o
  10   9   1        6.64        6.42     25.34 o
 -10  10   1     4280.72     4356.28     61.79 o
  -9  10   1      511.71      591.77     27.51 o
  -8  10   1      666.80      760.60     24.34 o
  -7  10   1     1910.58     1840.63     31.79 o
  -6  10   1     5311.12     5171.93     50.77 o
  -5  10   1     1329.03     1266.89     27.53 o
  -4  10   1      857.52      866.72     15.13 o
  -3  10   1      123.67      137.56     10.31 o
  -2  10   1     3812.92     3610.07     29.89 o
  -1  10   1     4727.18     5047.85     32.84 o
   0  10   1    14689.05    15256.83     86.37 o
   1  10   1       24.88       38.28      6.61 o
   2  10   1    16344.23    16450.00     99.09 o
   3  10   1     1981.96     1913.12     21.04 o
   4  10   1     4983.84     5326.38     48.92 o
   5  10   1      748.53      793.33     21.73 o
   6  10   1      719.01      762.58     22.83 o
   7  10   1     1402.82     1386.53     30.97 o
   8  10   1     2797.72     2901.77     44.04 o
   9  10   1      382.97      393.25     30.76 o
  10  10   1        1.60      -14.78     21.99 o
 -10  11   1      117.70       77.72     22.28 o
  -9  11   1      768.96      799.07     30.00 o
  -8  11   1     1105.36     1175.05     32.82 o
  -7  11   1      288.77      312.35     17.64 o
  -6  11   1       61.64       61.58     15.79 o
  -5  11   1     5954.39     6137.64     49.65 o
  -4  11   1    10165.75    10018.86     65.51 o
  -3  11   1    11788.03    12211.52     88.37 o
  -2  11   1      872.53      757.41     14.00 o
  -1  11   1      391.36      403.95      9.18 o
   0  11   1     6578.54     6375.10     40.73 o
   1  11   1     3167.22     3261.66     26.43 o
   2  11   1       17.58        6.62      7.21 o
   3  11   1     3122.06     3292.47     31.02 o
   4  11   1     2342.86     2276.29     28.76 o
   5  11   1      160.85      205.41     14.80 o
   6  11   1      837.64      908.90     24.64 o
   7  11   1      516.82      475.92     20.98 o
   8  11   1     2498.16     2487.65     45.18 o
   9  11   1      850.53      821.98     37.93 o
  10  11   1     1114.06     1220.51     40.18 o
 -10  12   1        8.40      -12.40     21.28 o
  -9  12   1     1070.99     1089.30     33.07 o
  -8  12   1      212.30      204.42     21.17 o
  -7  12   1     5451.62     5365.66     54.72 o
  -6  12   1      781.99      823.27     32.66 o
  -5  12   1      944.12      920.61     18.35 o
  -4  12   1     2010.32     2162.08     28.36 o
  -3  12   1    12278.74    12595.89     91.40 o
  -2  12   1       22.08       78.22      9.90 o
  -1  12   1     2866.73     2822.69     22.16 o
   0  12   1        1.14       26.52      6.61 o
   1  12   1     7994.65     7855.78     51.87 o
   2  12   1     1659.17     1620.90     19.22 o
   3  12   1    17602.75    17449.06    119.89 o
   4  12   1       33.43       61.48     10.30 o
   5  12   1     2438.98     2583.96     35.28 o
   6  12   1      472.22      512.80     20.04 o
   7  12   1     5035.99     4957.91     56.35 o
   8  12   1       87.46      136.53     23.80 o
   9  12   1     1165.19     1124.94     37.59 o
  10  12   1        1.18       -9.56     23.14 o
 -10  13   1       14.28       21.38     23.60 o
  -9  13   1     1907.09     1876.93     41.87 o
  -8  13   1       50.66       51.18     19.14 o
  -7  13   1     2591.68     2624.51     42.54 o
  -6  13   1      718.18      615.43     19.72 o
  -5  13   1     1739.24     1693.70     25.90 o
  -4  13   1     4701.18     4632.46     56.05 o
  -3  13   1        5.23       34.38      9.91 o
  -2  13   1        6.39       10.04      7.75 o
  -1  13   1      509.09      540.93     10.74 o
   0  13   1    18591.64    19075.86    113.82 o
   1  13   1    13332.52    13537.92     83.60 o
   2  13   1     4776.09     4769.06     37.82 o
   3  13   1      303.50      295.20     10.29 o
   4  13   1     8632.04     9172.38     75.38 o
   5  13   1     4930.48     5125.72     56.18 o
   6  13   1      486.30      500.65     19.98 o
   7  13   1      398.78      426.87     20.55 o
   8  13   1      362.88      420.24     26.11 o
   9  13   1     1375.18     1336.35     49.93 o
  10  13   1      476.31      462.08     37.82 o
 -10  14   1      996.99     1088.69     39.62 o
  -9  14   1       49.67       53.31     20.98 o
  -8  14   1     1301.60     1354.50     35.72 o
  -7  14   1      885.82      891.44     27.56 o
  -6  14   1    11037.40    11069.64     88.63 o
  -5  14   1       33.47       31.84     15.13 o
  -4  14   1     1695.38     1814.09     27.28 o
  -3  14   1      110.19      105.47      9.55 o
  -2  14   1    18330.69    18092.60    123.57 o
  -1  14   1     1130.41     1266.16     15.41 o
   0  14   1    12806.93    13220.08     87.75 o
   1  14   1     1100.27     1340.84     17.77 o
   2  14   1     3415.10     3333.95     29.85 o
   3  14   1     1496.40     1609.20     20.50 o
   4  14   1     5206.82     5334.72     45.98 o
   5  14   1      651.50      678.23     20.90 o
   6  14   1      311.40      395.65     19.11 o
   7  14   1      123.34      138.14     18.49 o
   8  14   1     4544.60     4468.63     58.67 o
   9  14   1       45.30       22.71     29.83 o
  10  14   1      752.76      802.79     41.52 o
 -10  15   1      440.69      505.71     32.76 o
  -9  15   1      103.01       64.50     22.49 o
  -8  15   1     5146.33     4979.93     80.23 o
  -7  15   1     3567.66     3537.09     50.17 o
  -6  15   1       63.55       74.11     17.54 o
  -5  15   1      754.21      848.40     24.41 o
  -4  15   1    22107.95    22757.12    175.06 o
  -3  15   1       66.12      121.72     10.15 o
  -2  15   1       52.51       26.73      9.55 o
  -1  15   1      716.20      765.40     13.23 o
   0  15   1    15695.45    15922.25    104.10 o
   1  15   1        2.48       24.86      7.74 o
   2  15   1     6187.07     6259.06     47.77 o
   3  15   1      908.87      935.19     23.37 o
   4  15   1     6536.82     6596.57     56.32 o
   5  15   1     4836.29     4866.53     47.97 o
   6  15   1     2174.20     2192.22     33.95 o
   7  15   1       45.98       51.04     17.62 o
   8  15   1     2190.93     2263.52     48.04 o
   9  15   1     1617.17     1521.01     48.19 o
  10  15   1     2808.35     2894.21     59.58 o
  -9  16   1     2500.29     2614.40     51.62 o
  -8  16   1       35.38       79.48     20.11 o
  -7  16   1     2991.52     2912.53     46.19 o
  -6  16   1     1231.49     1175.79     31.50 o
  -5  16   1     4316.76     4212.45     51.02 o
  -4  16   1      169.34      194.57     16.75 o
  -3  16   1     1838.33     1775.94     23.54 o
  -2  16   1      116.34      127.00     10.08 o
  -1  16   1    16199.17    16407.31    100.69 o
   0  16   1      647.57      709.65     15.69 o
   1  16   1       57.54       56.90      8.39 o
   2  16   1       97.32      147.30      9.35 o
   3  16   1    25036.64    25181.86    187.92 o
   4  16   1     3431.09     3477.07     43.01 o
   5  16   1      337.02      333.52     19.39 o
   6  16   1      165.79      165.47     18.41 o
   7  16   1     5567.30     5723.97     65.85 o
   8  16   1      295.41      294.59     26.10 o
   9  16   1     1227.31     1273.75     41.10 o
  -9  17   1      620.64      684.78     30.52 o
  -8  17   1     1665.88     1712.55     40.27 o
  -7  17   1     1145.10     1238.01     41.15 o
  -6  17   1     1188.00     1095.21     30.59 o
  -5  17   1     8131.79     7854.83     76.57 o
  -4  17   1     4818.71     4714.76     53.36 o
  -3  17   1    20609.59    20915.18    136.23 o
  -2  17   1     6518.07     6480.33     55.88 o
  -1  17   1     2954.16     3068.56     37.18 o
   0  17   1      500.14      503.36     13.64 o
   1  17   1    27779.04    28428.39    167.91 o
   2  17   1     2240.78     2179.37     23.47 o
   3  17   1     1882.44     1847.57     31.18 o
   4  17   1        7.75       -7.96     13.72 o
   5  17   1     7750.74     7892.46     76.74 o
   6  17   1       93.28       76.37     17.55 o
   7  17   1      390.24      401.05     22.94 o
   8  17   1      851.00      886.45     43.54 o
   9  17   1     3398.04     3436.60     75.53 o
  -9  18   1       62.80       60.98     22.79 o
  -8  18   1      212.02      253.16     23.60 o
  -7  18   1     1727.20     1755.70     38.51 o
  -6  18   1     2927.71     2918.09     44.92 o
  -5  18   1     1563.19     1555.60     34.00 o
  -4  18   1      877.26      876.54     25.12 o
  -3  18   1     5058.69     5032.25     48.46 o
  -2  18   1     5570.32     5475.55     50.45 o
  -1  18   1     9640.90     9623.62     64.65 o
   0  18   1       12.90       13.09      9.47 o
   1  18   1        1.70       -7.19      9.51 o
   2  18   1     7015.78     6930.98     50.31 o
   3  18   1        6.92        8.37     13.73 o
   4  18   1     6877.68     6636.10     61.07 o
   5  18   1      319.41      373.93     20.72 o
   6  18   1     2932.21     2911.56     57.26 o
   7  18   1      574.82      597.63     25.55 o
   8  18   1     4193.09     4125.43     65.27 o
   9  18   1      316.56      371.53     30.01 o
  -9  19   1      133.96      156.81     24.34 o
  -8  19   1     6441.23     6379.05    105.71 o
  -7  19   1        1.76       16.23     18.82 o
  -6  19   1     1427.46     1303.24     33.59 o
  -5  19   1      133.19      184.62     18.91 o
  -4  19   1     5329.53     5308.10     58.75 o
  -3  19   1       64.98       99.69     13.57 o
  -2  19   1      656.24      619.61     18.49 o
  -1  19   1     2155.73     2367.52     25.38 o
   0  19   1     7130.11     7361.91     57.16 o
   1  19   1     2862.23     2892.79     31.27 o
   2  19   1     3839.46     3825.25     33.65 o
   3  19   1      390.06      394.54     17.31 o
   4  19   1    15356.65    15472.87    117.11 o
   5  19   1      869.57      901.53     27.30 o
   6  19   1     3142.67     3207.39     47.41 o
   7  19   1        9.97       13.46     18.00 o
   8  19   1      766.30      804.18     34.13 o
   9  19   1      669.71      642.70     34.68 o
  -9  20   1      472.90      517.26     32.61 o
  -8  20   1      100.08      101.99     24.66 o
  -7  20   1     3185.39     3118.94     49.96 o
  -6  20   1      572.59      550.66     24.82 o
  -5  20   1     4354.81     4359.64     61.38 o
  -4  20   1      342.07      344.99     20.76 o
  -3  20   1      120.29      110.10     13.97 o
  -2  20   1      500.71      497.68     20.55 o
  -1  20   1    16979.18    17011.19    106.66 o
   0  20   1     1578.36     1646.53     24.58 o
   1  20   1     3283.52     3417.85     35.03 o
   2  20   1      814.97      777.07     16.02 o
   3  20   1     1793.44     1760.89     30.01 o
   4  20   1     3414.96     3415.91     41.85 o
   5  20   1      171.54      202.04     18.96 o
   6  20   1      664.38      673.33     25.61 o
   7  20   1     1630.67     1640.06     38.28 o
   8  20   1      681.01      793.16     42.95 o
   9  20   1       78.22       14.98     24.93 o
  -9  21   1      186.57      229.84     28.99 o
  -8  21   1     1106.42     1108.03     34.59 o
  -7  21   1     1270.38     1254.21     35.32 o
  -6  21   1       34.25       24.06     18.35 o
  -5  21   1     2484.49     2559.58     42.54 o
  -4  21   1     1481.80     1448.34     33.51 o
  -3  21   1    10291.98    10464.27     84.86 o
  -2  21   1       16.58       28.70     12.85 o
  -1  21   1     1051.18     1083.77     21.46 o
   0  21   1        6.37       10.24     10.99 o
   1  21   1     3768.48     3672.46     37.15 o
   2  21   1      137.71      173.75     12.61 o
   3  21   1       76.09       77.87     14.77 o
   4  21   1      631.08      665.15     21.67 o
   5  21   1     5016.09     4851.66     58.37 o
   6  21   1      382.50      415.00     23.31 o
   7  21   1      266.86      262.20     25.88 o
   8  21   1      163.43      214.13     26.48 o
   9  21   1     4095.33     4249.02     71.63 o
  -9  22   1     1984.33     1942.28     51.09 o
  -8  22   1        2.48       22.12     21.25 o
  -7  22   1      189.66      189.55     22.54 o
  -6  22   1     2560.94     2472.13     43.77 o
  -5  22   1     3162.65     2972.21     45.87 o
  -4  22   1      357.08      339.31     21.34 o
  -3  22   1      507.89      531.92     19.17 o
  -2  22   1      805.55      798.78     26.31 o
  -1  22   1     3798.41     3761.68     37.86 o
   0  22   1        1.70       -7.59     11.27 o
   1  22   1        3.38        6.07     11.31 o
   2  22   1     6795.63     6775.94     51.73 o
   3  22   1     1692.52     1697.90     31.19 o
   4  22   1     7104.76     7075.49     66.36 o
   5  22   1       17.91       19.76     16.85 o
   6  22   1     1356.89     1423.20     35.56 o
   7  22   1      684.64      676.75     31.76 o
   8  22   1     2688.62     2596.56     54.50 o
   9  22   1      112.84      100.86     28.27 o
  -8  23   1     3614.19     3643.14     57.65 o
  -7  23   1       33.83       19.87     20.30 o
  -6  23   1      471.87      471.08     32.41 o
  -5  23   1     3507.29     3532.31     50.54 o
  -4  23   1     4470.02     4513.03     49.22 o
  -3  23   1     4495.04     4500.85     54.56 o
  -2  23   1      423.36      469.73     18.65 o
  -1  23   1      441.97      435.54     15.65 o
   0  23   1     4314.62     4329.07     42.24 o
   1  23   1       84.00       69.75     12.58 o
   2  23   1     2783.84     2916.05     36.29 o
   3  23   1      436.46      447.61     19.95 o
   4  23   1     5463.88     5382.96     56.31 o
   5  23   1      545.03      557.98     29.06 o
   6  23   1     3147.68     3104.96     48.91 o
   7  23   1      321.26      328.89     27.49 o
   8  23   1       19.81       -9.45     23.46 o
  -8  24   1       83.34       83.03     23.35 o
  -7  24   1     1570.93     1521.85     39.40 o
  -6  24   1      585.61      671.49     33.96 o
  -5  24   1     1762.08     1758.48     38.24 o
  -4  24   1       16.67       15.63     14.28 o
  -3  24   1      188.73      223.45     19.56 o
  -2  24   1     1081.56     1093.26     25.96 o
  -1  24   1     1956.78     1961.68     28.29 o
   0  24   1     2915.46     2986.06     34.99 o
   1  24   1       79.66      117.85     14.69 o
   2  24   1      425.77      442.81     16.78 o
   3  24   1     2390.41     2222.30     35.36 o
   4  24   1        3.75       -1.28     14.83 o
   5  24   1      146.44      147.09     17.70 o
   6  24   1       91.98       89.21     19.97 o
   7  24   1     1631.44     1583.22     44.21 o
   8  24   1      585.64      508.28     33.05 o
  -8  25   1     1079.72     1058.14     36.04 o
  -7  25   1     1022.65     1047.37     34.03 o
  -6  25   1       33.40       18.45     19.19 o
  -5  25   1     1620.17     1646.20     39.08 o
  -4  25   1        0.32        3.63     17.65 o
  -3  25   1      596.57      669.60     21.54 o
  -2  25   1      160.51      177.32     16.43 o
  -1  25   1     3989.12     4023.17     41.22 o
   0  25   1      127.46      141.17     14.01 o
   1  25   1     1406.71     1433.74     26.10 o
   2  25   1       73.57       82.02     12.64 o
   3  25   1     2942.79     2853.40     40.22 o
   4  25   1     1774.73     1732.91     33.15 o
   5  25   1     5069.04     4971.29     56.22 o
   6  25   1      810.63      857.59     30.05 o
   7  25   1      171.71      178.60     25.85 o
   8  25   1        0.04        6.46     25.00 o
  -8  26   1        0.20       -9.44     24.80 o
  -7  26   1      147.19      180.53     23.43 o
  -6  26   1     6503.92     6224.30     73.97 o
  -5  26   1       30.29       15.22     18.80 o
  -4  26   1      290.79      340.59     22.96 o
  -3  26   1      623.10      632.03     23.16 o
  -2  26   1     6393.49     6399.51     62.16 o
  -1  26   1      448.20      523.29     17.76 o
   0  26   1      159.20      214.03     15.20 o
   1  26   1     1187.05     1216.92     24.92 o
   2  26   1      412.25      409.59     26.12 o
   3  26   1     6409.03     6161.36     62.31 o
   4  26   1     1625.25     1587.12     32.90 o
   5  26   1     1154.53     1139.55     29.80 o
   6  26   1     2341.93     2364.51     45.07 o
   7  26   1      666.80      653.64     33.84 o
   8  26   1      906.33      969.48     40.04 o
  -7  27   1      213.65      267.58     25.77 o
  -6  27   1      957.27      958.56     32.57 o
  -5  27   1        7.16      -10.97     18.99 o
  -4  27   1     5357.17     5501.96     66.27 o
  -3  27   1     1466.97     1478.35     30.74 o
  -2  27   1       54.32       44.21     21.36 o
  -1  27   1      205.67      223.28     15.92 o
   0  27   1     2512.71     2429.80     32.93 o
   1  27   1      921.22      986.24     23.00 o
   2  27   1      764.39      812.62     33.44 o
   3  27   1      368.67      340.36     19.98 o
   4  27   1     1035.90     1019.14     27.74 o
   5  27   1     1441.74     1512.84     33.81 o
   6  27   1      561.57      627.03     28.55 o
   7  27   1       41.52       69.22     25.45 o
  -7  28   1      125.63      131.77     25.40 o
  -6  28   1      965.35     1085.40     34.43 o
  -5  28   1     2064.65     2084.03     48.59 o
  -4  28   1       50.15       26.61     21.65 o
  -3  28   1      359.11      379.52     23.98 o
  -2  28   1     2713.53     2635.29     39.05 o
  -1  28   1     3326.02     3327.32     38.65 o
   0  28   1      131.16      149.06     15.26 o
   1  28   1       34.27       47.06     13.53 o
   2  28   1      311.05      328.04     19.90 o
   3  28   1    12701.94    12667.22    105.42 o
   4  28   1       25.66        7.57     16.40 o
   5  28   1        3.82      -11.35     21.01 o
   6  28   1      250.59      276.42     30.26 o
   7  28   1     2281.44     2348.28     83.66 o
  -7  29   1     3693.66     3709.27     60.13 o
  -6  29   1       65.75      112.78     22.91 o
  -5  29   1     1223.76     1225.10     35.81 o
  -4  29   1     1627.54     1598.22     38.92 o
  -3  29   1     3348.81     3383.33     51.38 o
  -2  29   1     1431.53     1451.31     31.34 o
  -1  29   1     4800.98     4694.42     52.90 o
   0  29   1      159.36      148.92     15.36 o
   1  29   1     6029.28     5874.09     61.01 o
   2  29   1      927.89      949.84     27.21 o
   3  29   1      883.26      930.03     26.97 o
   4  29   1       14.98       33.65     17.00 o
   5  29   1     6587.70     6412.75     75.73 o
   6  29   1       47.65       11.77     33.41 o
   7  29   1      413.48      400.57     32.18 o
  -7  30   1      411.30      416.77     29.69 o
  -6  30   1     2869.72     2864.01     52.60 o
  -5  30   1     1334.43     1399.63     38.81 o
  -4  30   1     1126.86     1191.35     34.65 o
  -3  30   1      151.71      163.38     21.56 o
  -2  30   1     4956.10     4805.80     54.83 o
  -1  30   1      467.25      489.12     21.63 o
   0  30   1     7786.46     7481.39     65.43 o
   1  30   1      280.50      300.47     19.88 o
   2  30   1     1057.13     1098.24     29.39 o
   3  30   1      685.83      683.24     27.52 o
   4  30   1     2305.31     2354.91     40.53 o
   5  30   1        8.92       14.84     20.33 o
   6  30   1     1305.63     1308.96     42.49 o
  -6  31   1      312.79      307.89     27.08 o
  -5  31   1       41.78       -2.00     20.88 o
  -4  31   1     1221.27     1196.49     35.49 o
  -3  31   1        0.55        5.27     19.45 o
  -2  31   1      867.87      878.79     30.22 o
  -1  31   1      148.20      149.28     18.13 o
   0  31   1     6654.98     6530.67     73.48 o
   1  31   1     1660.93     1642.19     43.62 o
   2  31   1     2201.54     2086.07     38.12 o
   3  31   1       17.54        6.24     17.16 o
   4  31   1     6350.20     6157.08     74.25 o
   5  31   1      485.26      467.59     27.78 o
   6  31   1     2204.36     2300.91     53.82 o
  -6  32   1      674.14      638.01     31.96 o
  -5  32   1      946.11      886.59     33.92 o
  -4  32   1     1078.76     1141.15     35.37 o
  -3  32   1     1276.41     1269.85     35.95 o
  -2  32   1     2582.22     2524.91     46.26 o
  -1  32   1     2605.41     2653.10     41.37 o
   0  32   1      303.98      367.14     24.03 o
   1  32   1        0.64       19.33     16.98 o
   2  32   1     6752.51     6616.87     69.11 o
   3  32   1     3258.19     3140.81     46.65 o
   4  32   1     3498.76     3360.30     54.56 o
   5  32   1        2.78        3.75     21.68 o
   6  32   1     1247.90     1276.24     43.89 o
  -5  33   1      887.54      908.72     35.46 o
  -4  33   1       58.38       64.77     22.17 o
  -3  33   1     5888.35     5791.32     72.46 o
  -2  33   1      880.98      928.15     31.90 o
  -1  33   1       78.27      116.91     18.50 o
   0  33   1      150.49      137.05     21.23 o
   1  33   1     6645.19     6491.72     68.08 o
   2  33   1        0.04      -10.01     17.47 o
   3  33   1        1.34        3.41     17.66 o
   4  33   1       73.18       32.26     22.14 o
   5  33   1     2764.85     2546.64     56.03 o
  -5  34   1     1126.63     1094.53     40.93 o
  -4  34   1      111.68      145.54     23.95 o
  -3  34   1        3.49       25.72     21.30 o
  -2  34   1      348.81      343.20     26.35 o
  -1  34   1     3569.31     3445.14     61.39 o
   0  34   1      385.11      380.13     29.51 o
   1  34   1       36.43       63.86     20.61 o
   2  34   1     1303.25     1219.35     34.63 o
   3  34   1     4301.56     4214.31     61.56 o
   4  34   1      413.87      391.93     27.76 o
   5  34   1       17.01      -24.53     24.53 o
  -4  35   1     2299.98     2145.04     47.61 o
  -3  35   1      566.86      597.60     30.03 o
  -2  35   1       47.49       66.71     21.85 o
  -1  35   1        0.94      -24.54     24.54 o
   0  35   1     5161.36     5149.30     67.17 o
   1  35   1      338.45      313.86     25.16 o
   2  35   1      494.19      467.30     25.44 o
   3  35   1       31.44       36.66     22.45 o
   4  35   1     1871.61     1772.22     44.46 o
  -4  36   1      237.39      271.62     36.39 o
  -3  36   1     2032.10     1991.50     66.03 o
  -2  36   1     2343.73     2259.05     55.38 o
  -1  36   1      810.99      864.44     37.57 o
   0  36   1      492.59      534.62     28.30 o
   1  36   1       53.05       41.03     21.77 o
   2  36   1      247.16      235.18     29.13 o
   3  36   1       22.22       -2.09     22.52 o
   4  36   1     1439.05     1376.57     40.97 o
  -3  37   1     1083.72     1125.45     42.81 o
  -2  37   1      154.18      174.17     28.70 o
  -1  37   1      711.69      749.21     37.69 o
   0  37   1        1.17       28.77     25.39 o
   1  37   1     1347.43     1306.90     39.05 o
   2  37   1      195.23      190.15     28.79 o
   3  37   1       60.22       47.52     23.96 o
  -2  38   1     1033.50     1165.53     43.78 o
  -1  38   1        3.34       11.61     25.69 o
   0  38   1        3.97      -12.39     25.84 o
   1  38   1     1073.44     1066.22     36.43 o
   2  38   1      738.23      744.07     37.87 o
   0  39   1     1384.61     1360.16     46.02 o
 -10   0   2      575.24      588.05     32.42 o
  -8   0   2     5280.20     5332.07     73.48 o
  -6   0   2     3297.16     3346.27     50.44 o
  -4   0   2     9057.36     9029.47     89.70 o
  -2   0   2    25677.62    25517.33    178.76 o
   0   0   2       45.47       69.36      6.87 o
   2   0   2    15308.90    15191.66    137.05 o
   4   0   2     5852.12     6186.55     66.26 o
   6   0   2    20318.09    20860.26    225.86 o
   8   0   2      118.73      146.89     36.39 o
  10   0   2     5690.91     5874.44    123.77 o
 -10   1   2      967.78      929.80     29.58 o
  -9   1   2     3256.22     3236.00     47.50 o
  -8   1   2       24.03       37.32     17.97 o
  -7   1   2      852.76      908.77     22.47 o
  -6   1   2     4361.60     4250.38     40.93 o
  -5   1   2     1116.71     1053.45     20.13 o
  -4   1   2    14726.46    14492.97     95.19 o
  -3   1   2     3633.68     3645.34     26.50 o
  -2   1   2    11677.06    11654.90     73.28 o
  -1   1   2     4595.28     4526.17     39.05 o
   0   1   2    49660.78    48442.02    339.45 o
   1   1   2     3482.74     3509.40     20.62 o
   2   1   2     1647.48     1555.27     22.22 o
   3   1   2     4457.52     4206.10     35.48 o
   4   1   2    13238.76    13308.65     88.87 o
   5   1   2     4277.88     4303.21     44.74 o
   6   1   2      797.69      859.39     23.01 o
   7   1   2       78.69       94.39     19.39 o
   8   1   2     7527.76     7594.08     87.96 o
   9   1   2      156.33      157.79     24.11 o
  10   1   2        4.75      -22.56     22.72 o
 -10   2   2      265.51      308.13     25.24 o
  -9   2   2      600.44      576.89     21.93 o
  -8   2   2      129.27      108.05     15.54 o
  -7   2   2     2730.98     2738.55     39.46 o
  -6   2   2       41.00       52.74     13.70 o
  -5   2   2      271.68      261.02     13.12 o
  -4   2   2      940.97      875.55     17.05 o
  -3   2   2    32471.43    32371.09    175.17 o
  -2   2   2      144.61      168.73      6.96 o
  -1   2   2     1899.07     1729.75     15.11 o
   0   2   2      112.62       86.71      4.65 o
   1   2   2    40265.50    40552.07    185.86 o
   2   2   2      110.55      109.69     13.20 o
   3   2   2    14042.10    14106.94     91.75 o
   4   2   2     1559.69     1666.85     23.41 o
   5   2   2     8088.40     8074.83     76.52 o
   6   2   2      103.43       82.75     13.65 o
   7   2   2     5953.75     5847.05     62.33 o
   8   2   2        0.44       -0.04     15.51 o
   9   2   2     3396.74     3328.80     70.42 o
  10   2   2      472.23      452.44     32.00 o
 -10   3   2     3164.09     3038.56     42.40 o
  -9   3   2     2201.25     2182.10     34.80 o
  -8   3   2        2.51      -14.74     14.74 o
  -7   3   2     1222.08     1241.57     25.28 o
  -6   3   2     1887.16     1796.72     26.82 o
  -5   3   2    14119.33    13971.27     95.82 o
  -4   3   2    10791.31    10780.19     82.99 o
  -3   3   2      880.46      966.20     13.15 o
  -2   3   2     9114.35     9279.16     56.14 o
  -1   3   2     2799.20     2813.04     22.99 o
   0   3   2     1321.09     1110.57     13.44 o
   1   3   2     5957.31     5944.31     39.28 o
   2   3   2       99.34       81.75      8.96 o
   3   3   2    19348.77    20202.43    147.63 o
   4   3   2       43.69       48.13      8.62 o
   5   3   2     2453.14     2605.82     33.39 o
   6   3   2     3884.61     4126.73     46.26 o
   7   3   2     5986.88     6111.44     62.84 o
   8   3   2     2991.32     3022.12     43.94 o
   9   3   2     3297.34     3357.11     54.85 o
  10   3   2      162.67      107.68     29.50 o
 -10   4   2      402.60      422.93     28.90 o
  -9   4   2       17.06       12.10     15.69 o
  -8   4   2     3578.00     3611.46     46.38 o
  -7   4   2      293.08      324.32     17.05 o
  -6   4   2     3292.16     3297.73     36.77 o
  -5   4   2      272.11      316.98     13.58 o
  -4   4   2    14242.16    14417.43     95.10 o
  -3   4   2     2008.77     1852.26     18.63 o
  -2   4   2    15576.99    15705.77     88.16 o
  -1   4   2    24008.68    23931.00    140.94 o
   0   4   2     9524.04     9288.47     44.28 o
   1   4   2    13059.56    12770.48     73.18 o
   2   4   2      952.91      805.07     16.69 o
   3   4   2      261.34      298.78     13.50 o
   4   4   2     1831.76     1968.72     31.40 o
   5   4   2     1842.48     1785.08     25.60 o
   6   4   2     4266.55     4298.41     47.63 o
   7   4   2      151.43      236.29     17.19 o
   8   4   2       93.87      118.97     17.11 o
   9   4   2     2210.83     2196.49     45.37 o
  10   4   2     1162.40     1158.45     43.09 o
 -10   5   2     1451.31     1438.74     48.21 o
  -9   5   2     2006.93     1956.11     33.47 o
  -8   5   2      725.06      770.57     22.07 o
  -7   5   2      259.73      293.90     17.23 o
  -6   5   2      840.64      900.98     20.80 o
  -5   5   2      129.79       85.92     11.37 o
  -4   5   2     4768.61     4977.09     40.26 o
  -3   5   2     4406.42     4266.12     29.86 o
  -2   5   2     7863.69     7535.77     43.32 o
  -1   5   2     5226.11     5267.21     31.88 o
   0   5   2     7876.11     7954.20     42.18 o
   1   5   2     1815.95     1765.45     18.39 o
   2   5   2     5343.76     5186.15     50.18 o
   3   5   2    16758.17    17588.21    142.63 o
   4   5   2     7081.18     7167.51     56.46 o
   5   5   2     3294.87     3477.74     39.80 o
   6   5   2      103.69       98.89     13.98 o
   7   5   2     2436.39     2506.17     37.81 o
   8   5   2     2189.18     2152.34     42.58 o
   9   5   2       35.87       33.10     19.99 o
  10   5   2      146.90      156.67     27.75 o
 -10   6   2      147.98      161.31     30.15 o
  -9   6   2     3310.21     3245.12     59.19 o
  -8   6   2     1123.55     1112.19     25.69 o
  -7   6   2     5904.23     5730.35     51.91 o
  -6   6   2       30.31       11.15     12.71 o
  -5   6   2       54.52       55.71     10.99 o
  -4   6   2     1238.51     1172.19     19.31 o
  -3   6   2     5147.98     4722.32     32.35 o
  -2   6   2     2634.23     2638.81     22.27 o
  -1   6   2     1886.35     1856.03     15.68 o
   0   6   2     1057.37     1088.22     12.71 o
   1   6   2       10.21       -2.84      7.86 o
   2   6   2     5040.83     5361.60     47.45 o
   3   6   2      548.37      558.15     16.94 o
   4   6   2     9112.94     9667.34     72.57 o
   5   6   2     4275.64     4390.36     43.98 o
   6   6   2      852.03      922.40     27.92 o
   7   6   2     1030.52     1056.36     27.25 o
   8   6   2      889.60      853.62     29.77 o
   9   6   2      871.94      856.55     38.11 o
  10   6   2      347.29      367.40     40.45 o
 -10   7   2     1212.39     1269.73     40.75 o
  -9   7   2      490.40      508.59     22.97 o
  -8   7   2      511.94      483.05     20.19 o
  -7   7   2     2744.37     2873.18     35.93 o
  -6   7   2       44.94       68.50     12.80 o
  -5   7   2    24033.37    24139.65    154.54 o
  -4   7   2     3760.33     4029.01     34.83 o
  -3   7   2      311.04      337.99      9.74 o
  -2   7   2     1539.71     1387.54     16.20 o
  -1   7   2    15301.52    15495.17     94.89 o
   0   7   2      252.15      254.07      8.60 o
   1   7   2     2635.08     2929.53     25.76 o
   2   7   2      146.43      200.90      7.37 o
   3   7   2      486.76      566.60     16.14 o
   4   7   2      559.55      585.96     15.20 o
   5   7   2        6.98        8.26     10.69 o
   6   7   2     1896.62     1777.84     31.31 o
   7   7   2     1923.16     2084.00     35.15 o
   8   7   2      381.74      405.84     24.52 o
   9   7   2      207.89      251.41     28.78 o
  10   7   2       17.99      -27.32     29.02 o
 -10   8   2      409.60      471.85     37.39 o
  -9   8   2       44.80       51.16     20.20 o
  -8   8   2     2592.76     2540.26     35.15 o
  -7   8   2      232.39      253.77     18.08 o
  -6   8   2      158.79      164.22     15.49 o
  -5   8   2        1.02       -8.10     12.06 o
  -4   8   2    11724.55    11691.88     79.83 o
  -3   8   2      636.17      749.43     13.87 o
  -2   8   2     1470.72     1336.35     16.01 o
  -1   8   2       41.98       15.43      7.03 o
   0   8   2    10953.26    11002.99     80.31 o
   1   8   2     1289.18     1188.28     16.93 o
   2   8   2     9491.09     8936.66     57.73 o
   3   8   2     4290.66     4354.57     35.69 o
   4   8   2       54.23       33.17      9.33 o
   5   8   2     2879.81     3028.71     33.97 o
   6   8   2     3011.76     2956.17     39.61 o
   7   8   2       48.25       23.38     17.55 o
   8   8   2      380.37      430.65     24.97 o
   9   8   2      172.70      202.33     23.36 o
  10   8   2      510.78      608.63     65.55 o
 -10   9   2     1688.98     1634.58     46.16 o
  -9   9   2      656.02      629.53     27.83 o
  -8   9   2      515.86      530.45     21.67 o
  -7   9   2       43.35       31.64     13.57 o
  -6   9   2     8130.83     8020.44     68.77 o
  -5   9   2     1416.79     1427.29     25.19 o
  -4   9   2     1317.60     1468.72     17.05 o
  -3   9   2     7351.36     7779.37     55.77 o
  -2   9   2     4532.15     4593.25     33.60 o
  -1   9   2     4390.80     4472.95     30.55 o
   0   9   2    10493.11    10581.00     66.52 o
   1   9   2      441.47      380.63      9.81 o
   2   9   2     2218.31     2152.42     20.99 o
   3   9   2    10683.64    11080.72     75.66 o
   4   9   2    13195.00    14099.08    101.50 o
   5   9   2     5252.87     5489.75     54.35 o
   6   9   2      596.74      668.64     24.19 o
   7   9   2     6740.46     6848.84     68.93 o
   8   9   2     4351.61     4273.63     60.63 o
   9   9   2     2900.72     2905.34     60.52 o
  10   9   2      412.15      477.00     51.66 o
 -10  10   2       40.71       25.21     25.11 o
  -9  10   2      204.24      202.20     23.84 o
  -8  10   2     2486.70     2389.05     44.41 o
  -7  10   2     4174.58     4221.47     47.58 o
  -6  10   2       95.56      114.30     15.01 o
  -5  10   2      506.85      522.83     17.18 o
  -4  10   2        2.19        3.25      7.99 o
  -3  10   2    10785.60    10326.36     70.83 o
  -2  10   2     1672.08     1776.40     19.60 o
  -1  10   2      222.93      310.25      8.10 o
   0  10   2      741.69      746.50     16.71 o
   1  10   2    19823.11    20011.49    126.84 o
   2  10   2      277.94      313.10     10.95 o
   3  10   2       46.88       27.61      8.28 o
   4  10   2      542.63      545.42     15.30 o
   5  10   2      984.00      915.35     23.33 o
   6  10   2      175.05      191.26     18.44 o
   7  10   2     2408.61     2458.77     38.44 o
   8  10   2      605.23      635.87     31.85 o
   9  10   2      696.01      769.39     44.69 o
  10  10   2        7.77      -17.99     30.96 o
 -10  11   2        6.74       -9.69     24.65 o
  -9  11   2      605.31      627.54     28.09 o
  -8  11   2      618.54      678.02     26.82 o
  -7  11   2        4.26        5.19     14.70 o
  -6  11   2     1222.38     1197.18     26.39 o
  -5  11   2     2973.83     2968.75     31.51 o
  -4  11   2      712.89      665.51     15.77 o
  -3  11   2      240.78      333.11     10.75 o
  -2  11   2     4952.27     4899.49     38.49 o
  -1  11   2    22622.32    22507.53    132.28 o
   0  11   2    23958.44    24556.04    163.88 o
   1  11   2      833.63      844.99     16.18 o
   2  11   2     7733.27     8124.13     58.27 o
   3  11   2    16041.79    16275.99    107.12 o
   4  11   2    28348.91    29045.79    196.52 o
   5  11   2     3021.33     3006.84     38.29 o
   6  11   2      170.56      135.35     16.04 o
   7  11   2     3990.80     4058.65     49.86 o
   8  11   2     3848.87     3858.23     57.73 o
   9  11   2     3126.62     3012.38     62.70 o
  10  11   2      251.79      250.79     37.72 o
 -10  12   2      413.78      424.70     32.23 o
  -9  12   2       99.12       63.55     21.45 o
  -8  12   2     6071.04     6177.02    102.24 o
  -7  12   2      413.60      403.61     22.43 o
  -6  12   2     5094.64     5039.42     50.78 o
  -5  12   2      288.44      328.60     13.26 o
  -4  12   2     2434.06     2419.11     26.48 o
  -3  12   2       54.48       28.73      8.13 o
  -2  12   2     7532.20     6929.95     50.75 o
  -1  12   2     4210.29     4323.76     32.72 o
   0  12   2       90.04      140.04     10.99 o
   1  12   2      696.44      572.56     15.14 o
   2  12   2    15116.86    14775.24     97.91 o
   3  12   2     2590.38     2629.11     27.79 o
   4  12   2      201.48      212.99     11.94 o
   5  12   2     2172.74     2247.21     36.48 o
   6  12   2     8457.56     8320.68     77.07 o
   7  12   2      641.29      727.99     23.47 o
   8  12   2      499.63      454.78     31.08 o
   9  12   2      223.76      238.74     31.42 o
  10  12   2     4185.22     4087.02     89.60 o
 -10  13   2     1532.87     1543.68     47.24 o
  -9  13   2      231.67      211.45     23.33 o
  -8  13   2     1923.95     1944.03     50.86 o
  -7  13   2       50.18       48.64     17.87 o
  -6  13   2     1922.91     1952.64     36.04 o
  -5  13   2     3422.27     3532.26     31.86 o
  -4  13   2     8432.98     8219.40     67.85 o
  -3  13   2     3885.12     4000.70     34.39 o
  -2  13   2       90.60      121.32      8.42 o
  -1  13   2    21845.90    22436.28    132.84 o
   0  13   2    15994.00    15877.00    103.26 o
   1  13   2      273.15      280.82     12.10 o
   2  13   2     2759.69     2936.95     31.60 o
   3  13   2        7.71       28.31     10.60 o
   4  13   2     6496.70     6586.88     57.02 o
   5  13   2     6232.21     6093.09     60.07 o
   6  13   2      657.26      700.21     23.12 o
   7  13   2      202.01      273.22     18.95 o
   8  13   2    12560.67    12425.54    141.39 o
   9  13   2      446.61      504.82     49.27 o
  10  13   2      341.46      369.43     46.08 o
 -10  14   2      430.97      383.39     32.57 o
  -9  14   2      176.05      186.04     26.69 o
  -8  14   2       10.84       17.84     19.82 o
  -7  14   2     7845.86     7631.86     78.04 o
  -6  14   2     1275.93     1384.41     26.77 o
  -5  14   2      144.42      126.99     12.89 o
  -4  14   2       19.55       -7.55     14.85 o
  -3  14   2    11970.66    11711.32     96.69 o
  -2  14   2      123.33      222.29     10.93 o
  -1  14   2      529.56      561.44     14.57 o
   0  14   2     4901.54     5227.23     41.98 o
   1  14   2    30029.48    29852.12    186.01 o
   2  14   2     8689.88     8488.18     66.66 o
   3  14   2      584.68      540.96     16.05 o
   4  14   2     3360.83     3576.85     50.57 o
   5  14   2     6780.60     6673.28     64.58 o
   6  14   2     3002.77     3133.49     42.36 o
   7  14   2      243.42      289.87     27.07 o
   8  14   2      632.70      633.91     34.67 o
   9  14   2      945.64      944.36     45.45 o
  10  14   2     1250.71     1410.50     44.71 o
  -9  15   2     2061.62     2110.59     50.28 o
  -8  15   2        8.50       -3.66     19.56 o
  -7  15   2      366.19      341.36     22.67 o
  -6  15   2     3895.65     3824.03     50.16 o
  -5  15   2     3155.76     3094.64     48.78 o
  -4  15   2      359.64      376.78     23.88 o
  -3  15   2       37.65       46.30     14.09 o
  -2  15   2       77.46       75.72     10.17 o
  -1  15   2    17289.72    17390.69    106.14 o
   0  15   2       44.80       50.16      9.24 o
   1  15   2     6428.26     6825.75     52.30 o
   2  15   2      819.24      855.20     21.30 o
   3  15   2    19773.71    20013.95    140.25 o
   4  15   2      600.42      663.30     19.62 o
   5  15   2     4583.13     4632.91     73.77 o
   6  15   2     3420.14     3422.29     44.60 o
   7  15   2     9171.34     8850.19    109.12 o
   8  15   2     3002.28     3003.91     61.76 o
   9  15   2     4403.85     4157.70     84.03 o
  -9  16   2        1.03       -9.74     23.64 o
  -8  16   2     4762.89     4678.06     61.55 o
  -7  16   2     1991.11     1883.21     38.89 o
  -6  16   2     2479.17     2482.96     41.13 o
  -5  16   2     1713.52     1652.03     33.88 o
  -4  16   2     2580.33     2512.09     38.06 o
  -3  16   2     1893.93     1738.33     31.28 o
  -2  16   2     1027.01      958.98     15.20 o
  -1  16   2     2815.25     2846.87     26.84 o
   0  16   2     5056.46     5205.30     43.13 o
   1  16   2       34.48       40.15      9.85 o
   2  16   2     1856.17     1714.16     24.09 o
   3  16   2       57.01       92.32     12.35 o
   4  16   2       77.97      120.88     13.51 o
   5  16   2     3741.77     3731.20     51.66 o
   6  16   2     3529.90     3554.14     45.57 o
   7  16   2      266.56      374.77     29.60 o
   8  16   2      128.52      140.27     27.30 o
   9  16   2      630.67      665.62     40.69 o
  -9  17   2       61.45       60.73     25.51 o
  -8  17   2      699.41      758.74     40.14 o
  -7  17   2      659.80      654.94     26.95 o
  -6  17   2     1329.78     1457.68     34.10 o
  -5  17   2       13.21       25.04     16.82 o
  -4  17   2     1547.11     1608.47     32.29 o
  -3  17   2     2484.67     2482.06     37.12 o
  -2  17   2    14938.66    14860.01     93.16 o
  -1  17   2     5545.71     5824.69     43.76 o
   0  17   2     9716.76     9899.29     71.14 o
   1  17   2     1074.70     1074.37     20.40 o
   2  17   2     9333.60     9354.53     69.09 o
   3  17   2      139.08      129.76     12.13 o
   4  17   2    10618.45    10497.17     83.19 o
   5  17   2        5.88       11.03     14.18 o
   6  17   2      199.99      202.51     21.80 o
   7  17   2      157.88      147.68     26.31 o
   8  17   2     3224.75     3241.44     58.25 o
   9  17   2      122.20       87.21     24.98 o
  -9  18   2     1754.64     1681.44     48.61 o
  -8  18   2       32.48       35.00     20.56 o
  -7  18   2     7297.69     7187.49     77.76 o
  -6  18   2       30.44       50.39     17.94 o
  -5  18   2     2599.77     2525.62     40.82 o
  -4  18   2     1510.38     1589.55     32.76 o
  -3  18   2     8209.40     8198.94     76.60 o
  -2  18   2      181.11      194.02      9.33 o
  -1  18   2       49.94       71.59     10.57 o
   0  18   2      873.23      843.39     18.78 o
   1  18   2     2159.33     1926.04     25.90 o
   2  18   2     6899.09     6817.29     54.86 o
   3  18   2      544.33      603.40     18.50 o
   4  18   2        3.42       19.32     11.55 o
   5  18   2     2015.53     2076.85     32.37 o
   6  18   2      471.66      457.08     25.60 o
   7  18   2        1.65      -19.76     19.76 o
   8  18   2      672.34      654.29     32.37 o
   9  18   2      325.38      358.53     32.25 o
  -9  19   2     1634.55     1549.99     47.96 o
  -8  19   2       75.57       86.53     21.67 o
  -7  19   2     1969.32     1967.84     40.81 o
  -6  19   2     2305.27     2360.50     66.27 o
  -5  19   2     3515.50     3597.09     48.88 o
  -4  19   2      524.27      537.62     22.58 o
  -3  19   2      222.03      287.97     21.00 o
  -2  19   2     1861.89     1833.27     21.36 o
  -1  19   2      688.15      678.52     17.12 o
   0  19   2     1251.96     1274.81     22.48 o
   1  19   2        0.41       21.65     11.12 o
   2  19   2      494.61      585.90     16.57 o
   3  19   2     2513.77     2437.40     30.41 o
   4  19   2      281.30      315.41     14.57 o
   5  19   2      119.49      132.08     18.67 o
   6  19   2       28.83       28.68     16.98 o
   7  19   2     2924.39     2922.00     53.92 o
   8  19   2      471.88      427.85     29.33 o
   9  19   2     3840.96     3869.34     68.37 o
  -9  20   2      737.57      731.45     46.46 o
  -8  20   2     1527.24     1529.34     39.77 o
  -7  20   2      474.18      535.77     26.47 o
  -6  20   2      739.70      772.51     27.58 o
  -5  20   2     1850.60     1813.44     36.59 o
  -4  20   2     1059.06     1063.08     32.70 o
  -3  20   2     2524.10     2476.20     40.87 o
  -2  20   2     1011.02     1024.65     19.48 o
  -1  20   2     4491.93     4655.43     42.41 o
   0  20   2     7351.37     7480.46     59.24 o
   1  20   2      936.78      932.51     20.79 o
   2  20   2    11769.23    11578.78     83.94 o
   3  20   2     1411.49     1371.47     24.42 o
   4  20   2      269.63      319.80     14.68 o
   5  20   2     2597.04     2570.29     37.98 o
   6  20   2      978.54     1042.31     35.53 o
   7  20   2      217.01      219.01     24.86 o
   8  20   2      596.13      612.12     33.40 o
   9  20   2        2.76       19.31     25.55 o
  -9  21   2       56.52       31.32     26.94 o
  -8  21   2      362.81      405.04     30.15 o
  -7  21   2        0.59      -18.99     18.99 o
  -6  21   2     4966.88     4897.39     61.11 o
  -5  21   2     2667.61     2641.87     45.88 o
  -4  21   2      181.64      211.45     19.72 o
  -3  21   2     1352.18     1338.35     32.41 o
  -2  21   2     4964.93     5009.46     44.12 o
  -1  21   2     1904.86     1872.80     26.75 o
   0  21   2     3960.98     3858.33     38.85 o
   1  21   2      634.81      677.80     18.34 o
   2  21   2     2983.95     2894.69     33.69 o
   3  21   2      258.76      304.80     14.67 o
   4  21   2     6863.43     6777.12     64.51 o
   5  21   2      905.77      849.67     30.00 o
   6  21   2        2.54        1.37     19.82 o
   7  21   2     1048.04     1062.74     36.63 o
   8  21   2      790.58      759.37     35.08 o
   9  21   2      809.94      791.47     38.38 o
  -8  22   2      623.32      568.77     44.61 o
  -7  22   2     4662.83     4528.80     65.12 o
  -6  22   2       20.09       18.93     19.10 o
  -5  22   2      111.68      118.86     19.38 o
  -4  22   2      887.51      900.96     27.53 o
  -3  22   2     5398.22     5273.34     57.39 o
  -2  22   2       19.62       22.06     12.76 o
  -1  22   2     2123.79     2052.52     28.31 o
   0  22   2       50.97       80.21     14.06 o
   1  22   2     1027.94      990.52     21.92 o
   2  22   2      563.01      640.10     18.27 o
   3  22   2      361.63      406.54     20.40 o
   4  22   2     2321.04     2197.38     35.23 o
   5  22   2     5337.96     5467.42     58.20 o
   6  22   2       32.86       62.57     21.30 o
   7  22   2     2124.88     2101.22     47.98 o
   8  22   2       85.76       56.20     25.06 o
  -8  23   2      709.95      667.94     35.19 o
  -7  23   2      163.65      203.43     24.76 o
  -6  23   2      147.86      162.51     24.59 o
  -5  23   2     5229.42     5184.07     62.74 o
  -4  23   2      102.67       94.82     18.82 o
  -3  23   2      910.74      937.95     23.54 o
  -2  23   2       13.79       18.55     13.27 o
  -1  23   2     7524.27     7651.13     62.02 o
   0  23   2     1155.20     1227.55     34.66 o
   1  23   2     1688.53     1590.16     26.66 o
   2  23   2      270.43      304.05     15.51 o
   3  23   2    10098.43     9914.33     76.57 o
   4  23   2     3839.39     3720.19     46.15 o
   5  23   2     2081.29     2092.21     36.27 o
   6  23   2       16.27       23.00     22.50 o
   7  23   2     1216.24     1286.55     45.47 o
   8  23   2       67.61       47.25     24.73 o
  -8  24   2      950.62      814.97     37.79 o
  -7  24   2      214.29      189.35     23.50 o
  -6  24   2     2485.51     2425.50     45.10 o
  -5  24   2     1431.19     1441.34     36.03 o
  -4  24   2      635.89      652.76     25.98 o
  -3  24   2       30.24       38.38     13.45 o
  -2  24   2     8409.24     8284.46     72.43 o
  -1  24   2      174.75      217.98     14.57 o
   0  24   2     1711.88     1725.45     27.91 o
   1  24   2     2236.89     2176.60     30.99 o
   2  24   2     7519.27     7684.63     63.90 o
   3  24   2      480.04      550.95     21.61 o
   4  24   2      877.25      884.34     25.47 o
   5  24   2      278.05      300.48     23.03 o
   6  24   2     2895.00     2946.09     55.79 o
   7  24   2       68.83       67.51     24.05 o
   8  24   2        0.01       36.95     24.51 o
  -8  25   2     1230.15     1246.37     43.62 o
  -7  25   2      272.22      280.02     25.37 o
  -6  25   2     2513.53     2468.08     46.19 o
  -5  25   2     1584.67     1601.96     44.36 o
  -4  25   2     6114.31     6119.07     69.37 o
  -3  25   2       46.09       42.55     18.16 o
  -2  25   2       18.07       41.86     14.19 o
  -1  25   2       20.89       23.67     12.72 o
   0  25   2     4431.63     4562.90     45.53 o
   1  25   2       79.69       70.97     13.83 o
   2  25   2      189.08      225.70     15.38 o
   3  25   2     1297.51     1223.74     29.50 o
   4  25   2     5594.94     5422.63     58.39 o
   5  25   2        7.19       20.31     16.42 o
   6  25   2      124.52      103.85     23.58 o
   7  25   2      760.94      822.43     35.74 o
   8  25   2     5041.44     4950.92     77.91 o
  -8  26   2      228.48      219.44     30.12 o
  -7  26   2     1062.93     1032.99     34.72 o
  -6  26   2      889.80      921.98     31.77 o
  -5  26   2      102.65       96.31     20.80 o
  -4  26   2     1499.27     1379.74     36.19 o
  -3  26   2     2770.08     2851.01     46.79 o
  -2  26   2     9763.76     9386.30     81.00 o
  -1  26   2     1079.05     1092.83     31.13 o
   0  26   2      152.53      133.17     14.59 o
   1  26   2     3420.90     3560.49     40.18 o
   2  26   2     1390.29     1390.67     26.67 o
   3  26   2     3660.45     3641.47     46.51 o
   4  26   2        2.11       26.11     16.24 o
   5  26   2     3802.16     3766.36     60.21 o
   6  26   2     1038.27     1144.62     38.37 o
   7  26   2     1422.91     1404.32     43.50 o
  -7  27   2       69.16       32.53     25.51 o
  -6  27   2      342.38      347.62     26.92 o
  -5  27   2     3861.89     3853.82     56.12 o
  -4  27   2     1442.71     1340.45     35.98 o
  -3  27   2        0.69        9.76     18.34 o
  -2  27   2      110.76      117.92     15.87 o
  -1  27   2    11333.21    11483.93     93.74 o
   0  27   2       20.82       31.13     13.59 o
   1  27   2     3168.96     3239.19     38.78 o
   2  27   2      279.74      244.44     18.77 o
   3  27   2     4558.65     4545.30     53.15 o
   4  27   2      184.24      181.91     21.45 o
   5  27   2     3278.06     3332.28     47.16 o
   6  27   2        0.24        6.71     28.21 o
   7  27   2      838.90      884.69     39.70 o
  -7  28   2      445.85      436.05     32.38 o
  -6  28   2       17.21       64.88     22.02 o
  -5  28   2       99.76       97.04     21.66 o
  -4  28   2     5788.19     5622.93     72.85 o
  -3  28   2     1113.19     1112.40     33.00 o
  -2  28   2     2568.97     2530.04     67.69 o
  -1  28   2      637.32      662.90     22.46 o
   0  28   2     3238.53     3194.44     38.78 o
   1  28   2     1301.90     1278.90     26.65 o
   2  28   2      129.54      108.82     17.62 o
   3  28   2     1557.09     1381.97     32.55 o
   4  28   2     1912.41     1859.28     36.64 o
   5  28   2      565.22      622.12     31.32 o
   6  28   2     1827.34     1763.02     47.22 o
   7  28   2      735.35      766.47     54.37 o
  -7  29   2      218.27      236.88     29.74 o
  -6  29   2     4791.76     4784.02     66.21 o
  -5  29   2        3.36      -10.29     19.94 o
  -4  29   2     1211.07     1252.52     35.27 o
  -3  29   2      956.90      996.87     31.50 o
  -2  29   2     3579.25     3626.54     62.17 o
  -1  29   2       79.84       52.75     17.11 o
   0  29   2     7159.43     7140.83     63.30 o
   1  29   2       83.92      105.23     17.06 o
   2  29   2      235.27      316.01     24.52 o
   3  29   2      666.35      691.11     25.09 o
   4  29   2     6005.01     5731.65     63.36 o
   5  29   2       18.90       34.11     19.53 o
   6  29   2      462.79      486.24     31.90 o
   7  29   2      563.39      568.26     35.16 o
  -6  30   2       98.52       85.50     23.87 o
  -5  30   2     1761.20     1831.35     43.04 o
  -4  30   2      582.76      555.71     28.11 o
  -3  30   2     2899.23     2783.08     58.43 o
  -2  30   2     1255.94     1203.10     34.65 o
  -1  30   2       71.68       79.34     17.07 o
   0  30   2      867.27      943.20     24.61 o
   1  30   2     6034.58     5815.10     61.82 o
   2  30   2      834.74      838.96     28.56 o
   3  30   2       18.24       30.14     17.67 o
   4  30   2       19.85       21.38     17.76 o
   5  30   2     1134.78     1181.39     35.37 o
   6  30   2     1428.46     1405.12     44.82 o
  -6  31   2       57.80       35.67     23.45 o
  -5  31   2     4186.42     4212.22     62.12 o
  -4  31   2      153.07      183.47     23.84 o
  -3  31   2      734.38      716.73     29.68 o
  -2  31   2       63.16       85.87     20.73 o
  -1  31   2     5973.88     5797.46     68.80 o
   0  31   2       42.02       20.97     16.35 o
   1  31   2      337.26      372.50     33.35 o
   2  31   2      565.48      565.20     25.45 o
   3  31   2     2325.94     2166.68     39.78 o
   4  31   2        7.18       19.99     18.04 o
   5  31   2       16.14      -35.11     35.11 o
   6  31   2       20.62        5.41     25.02 o
  -6  32   2       82.56       62.36     24.34 o
  -5  32   2       16.73       25.43     30.59 o
  -4  32   2     1642.25     1643.07     41.46 o
  -3  32   2     3424.76     3412.62     54.14 o
  -2  32   2      808.12      837.85     39.84 o
  -1  32   2      459.69      474.37     26.07 o
   0  32   2      374.50      370.81     24.37 o
   1  32   2      980.26     1023.83     29.08 o
   2  32   2      808.54      806.03     27.28 o
   3  32   2       27.76        8.59     18.19 o
   4  32   2      280.16      289.51     22.34 o
   5  32   2      603.68      598.85     33.49 o
  -5  33   2        5.05        5.73     23.79 o
  -4  33   2       76.34       47.74     22.34 o
  -3  33   2     1084.00     1110.03     34.97 o
  -2  33   2     2216.83     2241.14     45.02 o
  -1  33   2        0.09       -1.71     26.83 o
   0  33   2     4128.23     4043.06     57.40 o
   1  33   2     1774.26     1788.01     40.98 o
   2  33   2      841.28      830.36     28.01 o
   3  33   2       32.86        4.68     18.71 o
   4  33   2     3325.51     3177.09     55.72 o
   5  33   2      248.39      262.89     33.43 o
  -5  34   2       26.56       46.22     24.20 o
  -4  34   2     1103.14     1169.13     37.28 o
  -3  34   2     1486.59     1381.84     39.57 o
  -2  34   2      612.56      647.73     31.18 o
  -1  34   2      326.93      382.33     29.96 o
   0  34   2     2594.06     2493.63     53.76 o
   1  34   2      908.31      863.10     31.51 o
   2  34   2      318.57      320.78     22.91 o
   3  34   2       63.68       59.76     19.68 o
   4  34   2        7.47      -23.44     24.79 o
   5  34   2     1112.67     1091.13     41.72 o
  -4  35   2      259.77      247.46     26.89 o
  -3  35   2       38.79       14.36     22.07 o
  -2  35   2       34.03       19.23     21.67 o
  -1  35   2     3069.50     3074.10     59.67 o
   0  35   2      303.03      337.87     34.20 o
   1  35   2      340.63      382.22     26.25 o
   2  35   2       34.70       15.39     21.45 o
   3  35   2     3204.78     3087.96     49.26 o
   4  35   2      197.01      216.45     28.57 o
  -3  36   2      445.92      444.67     32.04 o
  -2  36   2     1210.55     1348.43     44.72 o
  -1  36   2        4.16       18.43     25.76 o
   0  36   2      392.84      391.92     31.25 o
   1  36   2     1101.26     1126.11     40.96 o
   2  36   2     3545.34     3485.80     68.53 o
   3  36   2     1082.63     1117.89     37.11 o
  -3  37   2      193.19      195.59     26.89 o
  -2  37   2     1067.99      962.72     40.41 o
  -1  37   2        1.30      -25.29     25.29 o
   0  37   2     2423.22     2472.80     59.68 o
   1  37   2       17.94      -18.14     25.08 o
   2  37   2      134.32      115.54     24.34 o
   3  37   2        5.44       63.30     65.61 o
  -1  38   2        9.07        4.61     26.35 o
   0  38   2       31.16       48.78     29.88 o
   1  38   2     1400.06     1394.07     46.17 o
  -9   0   3      499.79      492.61     29.82 o
  -7   0   3      147.85      154.59     22.15 o
  -5   0   3    15296.01    14955.64    155.74 o
  -3   0   3      413.29      425.66     14.17 o
  -1   0   3    70933.78    68333.76    651.51 o
   1   0   3    90375.75    90317.26    786.43 o
   3   0   3    14707.12    14634.16    192.66 o
   5   0   3     3339.99     3157.28     53.12 o
   7   0   3       68.21       39.28     22.72 o
   9   0   3     1115.13     1080.72     55.60 o
 -10   1   3     1288.97     1234.86     72.56 o
  -9   1   3      132.84      129.45     18.65 o
  -8   1   3     2631.85     2589.57     35.77 o
  -7   1   3     5060.80     4973.18     51.95 o
  -6   1   3     5534.83     5375.91     47.83 o
  -5   1   3       30.69       16.96     11.58 o
  -4   1   3     1893.66     2062.88     20.39 o
  -3   1   3    24882.65    24673.18    156.11 o
  -2   1   3     6596.07     6783.69     46.89 o
  -1   1   3       20.09       17.74      6.71 o
   0   1   3     5387.15     5424.35     37.32 o
   1   1   3    15057.03    14847.67    101.26 o
   2   1   3    11860.86    12079.58     79.57 o
   3   1   3     1878.45     1907.62     25.29 o
   4   1   3      818.43      951.36     17.22 o
   5   1   3     1552.71     1536.09     25.04 o
   6   1   3     6233.46     6237.51     61.04 o
   7   1   3      878.07      899.06     34.15 o
   8   1   3     1654.70     1554.76     49.74 o
   9   1   3      595.18      657.77     33.67 o
  10   1   3      103.16      115.46     26.23 o
 -10   2   3     2874.07     2872.52     55.73 o
  -9   2   3      684.71      745.18     27.77 o
  -8   2   3     4616.00     4622.27     47.96 o
  -7   2   3     1510.10     1387.82     26.55 o
  -6   2   3     2812.68     2679.77     35.39 o
  -5   2   3      119.48      122.20     13.61 o
  -4   2   3     9979.84     9890.79     69.02 o
  -3   2   3      155.99      178.05      8.69 o
  -2   2   3     6454.99     6326.99     42.51 o
  -1   2   3    11133.32    11584.60    161.83 o
   0   2   3      966.63      849.97     13.67 o
   1   2   3     1247.35     1216.43     29.22 o
   2   2   3      791.66      817.69     17.00 o
   3   2   3     2054.68     2027.05     26.58 o
   4   2   3    25611.76    25788.34    206.38 o
   5   2   3      206.15      267.32     12.34 o
   6   2   3      156.77      180.54     15.46 o
   7   2   3      236.67      293.87     17.63 o
   8   2   3     6297.26     6084.06     97.20 o
   9   2   3       80.71       48.45     23.59 o
  10   2   3      235.31      241.00     29.39 o
 -10   3   3     2161.17     2117.09     49.75 o
  -9   3   3      193.83      205.48     21.42 o
  -8   3   3      968.55     1036.61     25.51 o
  -7   3   3      783.51      783.21     21.23 o
  -6   3   3     1547.01     1554.27     28.95 o
  -5   3   3       81.33       86.06     13.35 o
  -4   3   3      573.03      543.04     12.90 o
  -3   3   3    18935.83    19067.15    162.33 o
  -2   3   3    15087.40    14324.51    101.44 o
  -1   3   3      393.57      292.35      8.95 o
   0   3   3     7304.44     7448.13     55.82 o
   1   3   3    10288.90    10622.16     72.71 o
   2   3   3    20130.63    19844.08    134.72 o
   3   3   3     7171.08     7156.69     61.47 o
   4   3   3      196.00      241.91     18.10 o
   5   3   3      197.26      204.56     13.52 o
   6   3   3     1940.84     2065.41     32.15 o
   7   3   3     2160.78     2277.48     36.02 o
   8   3   3      200.11      214.49     21.77 o
   9   3   3       91.61      141.31     29.58 o
  10   3   3      796.66      823.23     38.89 o
 -10   4   3        3.02      -21.07     25.94 o
  -9   4   3     2361.03     2281.92     43.36 o
  -8   4   3        0.12      -11.49     19.12 o
  -7   4   3     1753.73     1741.98     28.39 o
  -6   4   3     2859.12     2855.63     33.04 o
  -5   4   3     3172.67     3040.31     31.81 o
  -4   4   3      891.08      956.68     15.94 o
  -3   4   3     3487.19     3420.93     37.31 o
  -2   4   3     9340.82     9145.07     67.57 o
  -1   4   3     1550.80     1473.13     16.98 o
   0   4   3    11007.73    10706.47     59.90 o
   1   4   3     6726.38     6318.31     45.74 o
   2   4   3      311.88      295.27     11.94 o
   3   4   3     4745.34     4720.42     70.74 o
   4   4   3       38.53       51.82     13.31 o
   5   4   3     5064.74     5006.20     57.39 o
   6   4   3      204.13      196.81     14.67 o
   7   4   3     1510.04     1535.27     35.95 o
   8   4   3       71.07       85.64     19.51 o
   9   4   3     3180.65     3088.35     61.49 o
  10   4   3        8.46      -27.17     28.32 o
 -10   5   3       32.38       70.21     25.23 o
  -9   5   3      537.14      488.81     26.38 o
  -8   5   3      691.53      697.11     22.67 o
  -7   5   3    10136.52    10081.38     77.75 o
  -6   5   3      828.12      836.43     20.09 o
  -5   5   3      196.11      193.59     14.10 o
  -4   5   3      390.58      452.68     11.95 o
  -3   5   3    12854.74    13250.21     94.65 o
  -2   5   3     1050.59      913.27     21.41 o
  -1   5   3     2487.80     2760.60     30.69 o
   0   5   3     4164.00     4024.78     28.91 o
   1   5   3     9251.79     9323.24     68.11 o
   2   5   3     4296.43     4217.33     45.18 o
   3   5   3     8826.00     8978.02     81.74 o
   4   5   3      982.76      993.49     29.23 o
   5   5   3     2094.49     1968.30     38.73 o
   6   5   3     4553.09     4703.19     50.43 o
   7   5   3     8010.47     8128.85     86.71 o
   8   5   3     1550.38     1690.83     39.39 o
   9   5   3        5.94        6.67     23.70 o
  10   5   3      969.12      974.47     65.55 o
 -10   6   3       12.90       30.29     24.97 o
  -9   6   3      101.18      114.27     21.80 o
  -8   6   3       11.39       42.71     16.58 o
  -7   6   3       12.97        7.82     13.85 o
  -6   6   3      382.65      407.96     16.20 o
  -5   6   3     1021.12     1083.31     20.55 o
  -4   6   3    14613.87    14453.97     89.61 o
  -3   6   3      257.77      215.65     11.98 o
  -2   6   3      856.11      803.33     15.81 o
  -1   6   3      739.53      722.72     12.29 o
   0   6   3    23181.13    22325.25    124.10 o
   1   6   3        0.05       12.92      7.59 o
   2   6   3     2423.64     2045.18     27.74 o
   3   6   3     4250.34     4491.88     45.34 o
   4   6   3    13396.82    13762.52    119.76 o
   5   6   3     1560.33     1684.72     33.62 o
   6   6   3     3423.97     3325.06     48.57 o
   7   6   3      198.65      224.46     20.90 o
   8   6   3     3729.24     3826.45     57.37 o
   9   6   3     1226.38     1164.27     48.38 o
  10   6   3     1329.94     1322.45     62.48 o
 -10   7   3      677.98      617.02     33.65 o
  -9   7   3      536.51      569.60     39.46 o
  -8   7   3     1053.01     1017.98     40.30 o
  -7   7   3     1058.00     1124.22     25.64 o
  -6   7   3      482.73      562.06     17.46 o
  -5   7   3     6063.97     5741.28     59.27 o
  -4   7   3      430.47      449.61     11.91 o
  -3   7   3       48.71       90.68     11.52 o
  -2   7   3    11707.46    11055.91     87.76 o
  -1   7   3     3156.16     3182.67     25.39 o
   0   7   3     1192.12     1353.27     16.20 o
   1   7   3     1713.92     1895.55     21.15 o
   2   7   3     3208.27     3048.71     34.82 o
   3   7   3     6744.64     7150.43     63.53 o
   4   7   3     2156.80     2240.77     35.86 o
   5   7   3       76.52       84.81     16.28 o
   6   7   3     2558.57     2566.35     42.98 o
   7   7   3     2882.78     2794.80     46.69 o
   8   7   3      546.15      596.62     27.76 o
   9   7   3        4.84      -22.50     22.50 o
  10   7   3     1958.30     2009.30     66.08 o
 -10   8   3      144.67      132.95     27.22 o
  -9   8   3     3793.48     3875.24     62.37 o
  -8   8   3       11.54       -4.85     16.43 o
  -7   8   3      316.68      364.95     27.24 o
  -6   8   3      524.64      498.64     16.74 o
  -5   8   3     3592.92     3457.63     36.07 o
  -4   8   3      424.87      474.27     12.57 o
  -3   8   3     5213.76     5310.39     45.64 o
  -2   8   3     3520.85     3995.65     34.34 o
  -1   8   3     2501.34     2220.05     20.64 o
   0   8   3        9.10        8.10      7.23 o
   1   8   3     4151.71     3939.55     37.00 o
   2   8   3      843.25      919.09     21.57 o
   3   8   3     8000.10     8409.83     79.06 o
   4   8   3       82.16       78.74     15.07 o
   5   8   3    16057.35    16212.60    141.52 o
   6   8   3      833.65      920.62     29.52 o
   7   8   3     1779.48     1794.13     39.12 o
   8   8   3      296.27      324.98     24.36 o
   9   8   3     5381.35     5325.96     82.28 o
  10   8   3      175.38      256.70     37.02 o
 -10   9   3       19.14       19.98     25.59 o
  -9   9   3       39.30       33.83     30.07 o
  -8   9   3      796.32      831.04     25.26 o
  -7   9   3     2368.91     2405.21     52.36 o
  -6   9   3     2003.15     1958.38     27.78 o
  -5   9   3     2523.09     2511.59     28.86 o
  -4   9   3     7865.13     7660.01     57.25 o
  -3   9   3      781.84      698.46     14.74 o
  -2   9   3     4528.02     4240.91     34.81 o
  -1   9   3    13239.49    13411.11     82.08 o
   0   9   3       98.84       86.37      9.59 o
   1   9   3      311.13      443.46     15.47 o
   2   9   3     4085.14     3907.14     33.56 o
   3   9   3     6454.19     6237.70     58.25 o
   4   9   3      103.40      128.34     16.08 o
   5   9   3        2.13       20.90     15.82 o
   6   9   3      387.81      390.44     22.42 o
   7   9   3     3001.65     3117.59     50.01 o
   8   9   3       97.28      138.76     21.65 o
   9   9   3        3.89       20.83     24.15 o
  10   9   3     1196.39     1172.45     53.89 o
 -10  10   3       94.25       68.96     27.30 o
  -9  10   3      232.70      215.15     26.84 o
  -8  10   3     4536.23     4326.23     56.52 o
  -7  10   3      224.16      188.76     17.46 o
  -6  10   3      245.10      311.25     15.00 o
  -5  10   3     1601.80     1622.52     23.29 o
  -4  10   3    14309.86    14100.44    103.05 o
  -3  10   3      949.25      867.06     16.84 o
  -2  10   3     2596.27     2886.12     27.65 o
  -1  10   3      195.75      222.70      8.87 o
   0  10   3     3932.54     3610.41     34.82 o
   1  10   3    10412.37    10454.59     72.26 o
   2  10   3     1945.16     2000.12     25.62 o
   3  10   3      107.93       92.40     13.52 o
   4  10   3     1665.43     1607.53     29.80 o
   5  10   3      537.51      554.29     22.94 o
   6  10   3      248.82      320.71     21.60 o
   7  10   3       16.72       29.96     23.96 o
   8  10   3     3211.65     3214.47     85.80 o
   9  10   3     1374.00     1388.75     95.69 o
  10  10   3       64.76       67.83     34.17 o
 -10  11   3     1644.46     1490.63     46.92 o
  -9  11   3      543.63      576.32     32.35 o
  -8  11   3     3957.24     3902.87     61.27 o
  -7  11   3     5940.63     5692.28     67.94 o
  -6  11   3     6718.21     6712.46     55.79 o
  -5  11   3        5.92       15.97     13.09 o
  -4  11   3      680.70      788.36     19.90 o
  -3  11   3     5515.29     5453.20     43.91 o
  -2  11   3     7993.90     7721.41     56.09 o
  -1  11   3      805.60      844.05     15.96 o
   0  11   3      485.72      411.77     13.46 o
   1  11   3     4914.62     4743.54     42.62 o
   2  11   3    11255.05    11039.54     80.80 o
   3  11   3     2146.46     2171.28     32.49 o
   4  11   3       51.52       88.90     14.94 o
   5  11   3     2356.01     2516.72     46.37 o
   6  11   3     5561.33     5668.68     67.88 o
   7  11   3        1.64      -10.69     18.20 o
   8  11   3     3458.89     3483.64     56.43 o
   9  11   3       97.32       60.21     26.61 o
  10  11   3      387.03      447.28     42.89 o
 -10  12   3      108.80       52.86     27.57 o
  -9  12   3     5385.56     5380.98    121.61 o
  -8  12   3     1401.36     1391.73     40.72 o
  -7  12   3      241.54      268.99     18.69 o
  -6  12   3     1420.65     1289.14     27.53 o
  -5  12   3    12437.33    12406.79     95.47 o
  -4  12   3       13.10       44.55     12.36 o
  -3  12   3     1185.18     1199.47     22.49 o
  -2  12   3       23.62       17.63     10.07 o
  -1  12   3    27099.96    27371.01    183.52 o
   0  12   3       95.90      121.16     11.03 o
   1  12   3      353.67      354.11     13.48 o
   2  12   3      259.24      255.87     11.21 o
   3  12   3     8047.63     8033.84     59.94 o
   4  12   3      238.56      251.25     17.38 o
   5  12   3     1162.05     1221.30     32.29 o
   6  12   3        5.53       18.24     17.88 o
   7  12   3     4863.85     5095.04     66.57 o
   8  12   3      628.43      688.88     35.27 o
   9  12   3     2054.72     1999.39     55.07 o
 -10  13   3      158.53      123.56     29.19 o
  -9  13   3        0.40      -23.93     23.93 o
  -8  13   3      859.58      871.43     34.45 o
  -7  13   3     7959.41     7580.17     77.66 o
  -6  13   3     5800.43     5398.05     53.55 o
  -5  13   3       82.17      126.95     17.08 o
  -4  13   3      585.67      585.27     17.37 o
  -3  13   3     7664.75     7395.51     96.41 o
  -2  13   3     1348.63     1442.22     23.63 o
  -1  13   3     6120.64     6150.73     47.39 o
   0  13   3     6150.07     6390.37     57.64 o
   1  13   3      193.02      138.52     11.85 o
   2  13   3       14.52       31.68      9.62 o
   3  13   3     1681.29     1595.14     22.76 o
   4  13   3      164.35      146.63     16.64 o
   5  13   3     2269.34     2294.50     50.54 o
   6  13   3     4729.11     4660.82     60.78 o
   7  13   3     2109.41     2141.68     43.84 o
   8  13   3       10.96       12.00     24.32 o
   9  13   3      158.01      250.42     46.30 o
  -9  14   3     1608.95     1609.13     46.08 o
  -8  14   3     4444.55     4331.12     73.23 o
  -7  14   3      384.76      442.41     23.42 o
  -6  14   3     1844.55     1851.45     30.96 o
  -5  14   3     3283.90     3209.29     38.14 o
  -4  14   3     6393.08     6201.80     55.36 o
  -3  14   3     1210.06     1243.71     21.08 o
  -2  14   3     7246.09     7742.58     63.01 o
  -1  14   3     2818.58     2775.64     28.33 o
   0  14   3    21910.58    21994.85    151.40 o
   1  14   3      118.82       98.90     12.01 o
   2  14   3     6732.55     6674.42     57.07 o
   3  14   3     3667.63     3631.69     35.51 o
   4  14   3    14934.22    15019.51    103.35 o
   5  14   3     1182.65     1270.46     34.11 o
   6  14   3        9.03       10.71     18.34 o
   7  14   3      144.53      183.59     21.97 o
   8  14   3     6445.75     6522.81    107.14 o
   9  14   3       21.95       28.73     27.02 o
  -9  15   3       83.69       97.98     26.27 o
  -8  15   3     3929.31     3854.30     63.36 o
  -7  15   3      738.78      760.29     27.50 o
  -6  15   3     6584.97     6263.14     83.11 o
  -5  15   3        7.91        9.11     13.05 o
  -4  15   3     3703.64     3673.47     53.55 o
  -3  15   3     1857.44     1823.37     24.47 o
  -2  15   3    14779.49    14911.59    108.37 o
  -1  15   3     6599.37     6604.20     51.27 o
   0  15   3      595.73      626.89     17.15 o
   1  15   3       25.45       47.79     12.14 o
   2  15   3     7345.48     7128.26     60.52 o
   3  15   3     5331.38     5123.25     48.72 o
   4  15   3     1575.57     1614.41     31.20 o
   5  15   3       83.84      133.87     16.68 o
   6  15   3     1399.74     1500.56     43.46 o
   7  15   3      619.93      680.95     34.17 o
   8  15   3      818.42      895.72     39.45 o
   9  15   3       41.86       55.05     37.34 o
  -9  16   3     1485.75     1454.83     45.27 o
  -8  16   3        5.77       24.54     23.76 o
  -7  16   3      400.64      465.39     24.64 o
  -6  16   3     2419.47     2331.45     40.36 o
  -5  16   3     1712.59     1759.54     28.66 o
  -4  16   3      431.48      445.62     18.56 o
  -3  16   3     1647.56     1643.63     23.21 o
  -2  16   3     3701.56     3762.98     41.62 o
  -1  16   3     5392.38     5500.33     45.51 o
   0  16   3     3236.03     3235.42     33.05 o
   1  16   3     2474.03     2384.55     31.24 o
   2  16   3      201.25      232.44     14.81 o
   3  16   3       91.99      119.49     13.85 o
   4  16   3        8.11       32.40     13.66 o
   5  16   3     4198.88     4279.42     68.29 o
   6  16   3      398.81      378.15     23.74 o
   7  16   3     4143.44     3978.57     72.08 o
   8  16   3      269.41      278.17     30.58 o
   9  16   3     3072.23     2916.11     66.86 o
  -9  17   3       27.85       53.69     26.42 o
  -8  17   3      229.16      265.28     29.67 o
  -7  17   3     4426.88     4335.74     57.26 o
  -6  17   3     1839.01     1684.06     36.10 o
  -5  17   3     1156.12     1180.26     30.60 o
  -4  17   3     4728.28     4572.87     53.31 o
  -3  17   3     4941.25     4935.29     42.89 o
  -2  17   3     1004.99      971.61     22.76 o
  -1  17   3     4784.03     4753.92     41.71 o
   0  17   3      728.90      791.58     18.45 o
   1  17   3     5774.16     5872.58     53.50 o
   2  17   3       11.02       -4.28     13.07 o
   3  17   3     6623.97     6806.48     60.57 o
   4  17   3     1287.86     1284.79     26.72 o
   5  17   3     2029.67     2030.83     32.06 o
   6  17   3     2175.85     2259.76     58.61 o
   7  17   3    10561.53    10394.67    125.70 o
   8  17   3     2149.99     2193.24     56.89 o
   9  17   3        7.61      -10.91     35.51 o
  -9  18   3     1706.60     1796.33     49.88 o
  -8  18   3     1402.67     1475.17     43.73 o
  -7  18   3        0.30       -0.75     22.38 o
  -6  18   3       51.62       24.18     18.15 o
  -5  18   3     3248.73     3112.82     45.24 o
  -4  18   3     2158.60     2087.35     37.15 o
  -3  18   3     3890.70     3812.88     36.46 o
  -2  18   3      352.28      342.13     15.84 o
  -1  18   3     2670.90     2944.49     31.80 o
   0  18   3    18086.24    18612.52    123.65 o
   1  18   3        0.41       34.09     11.55 o
   2  18   3     1266.11     1204.80     25.65 o
   3  18   3     4727.47     4701.94     47.91 o
   4  18   3     3160.02     3288.94     43.06 o
   5  18   3       49.52       89.96     18.67 o
   6  18   3      380.61      346.58     43.76 o
   7  18   3        3.35       19.18     24.83 o
   8  18   3     4117.64     3939.80     73.99 o
   9  18   3      462.01      504.87     38.64 o
  -9  19   3       56.95       23.05     27.50 o
  -8  19   3       35.06       40.74     24.66 o
  -7  19   3      836.55      852.41     34.56 o
  -6  19   3      988.95     1019.65     30.41 o
  -5  19   3        7.38       10.98     17.34 o
  -4  19   3     1723.25     1622.15     36.68 o
  -3  19   3      126.80       90.76     17.32 o
  -2  19   3     8274.44     8099.45     72.26 o
  -1  19   3      770.16      853.20     19.46 o
   0  19   3     6754.66     6848.08     55.90 o
   1  19   3      120.22       86.38     12.63 o
   2  19   3    12363.88    12360.00     89.25 o
   3  19   3      539.74      536.88     18.90 o
   4  19   3     8700.81     8535.54     73.32 o
   5  19   3      420.22      491.38     19.03 o
   6  19   3      802.00      784.75     35.79 o
   7  19   3      835.67      785.22     40.57 o
   8  19   3     1178.63     1155.21     63.50 o
   9  19   3      221.33      231.57     29.38 o
  -9  20   3     1037.71     1049.43     41.57 o
  -8  20   3       92.14       62.21     26.07 o
  -7  20   3      406.64      430.76     35.04 o
  -6  20   3       26.40       30.09     24.32 o
  -5  20   3     1911.13     1866.71     37.54 o
  -4  20   3     1377.93     1373.06     33.29 o
  -3  20   3     1451.75     1321.19     31.96 o
  -2  20   3     2181.10     2163.42     40.01 o
  -1  20   3     1729.55     1738.61     25.87 o
   0  20   3     1181.52     1134.48     23.12 o
   1  20   3     5965.98     5964.97     51.89 o
   2  20   3     1753.00     1714.80     27.66 o
   3  20   3     2480.27     2580.97     33.04 o
   4  20   3     1345.72     1388.21     28.20 o
   5  20   3     6455.45     6319.70     76.92 o
   6  20   3     1276.92     1309.38     56.45 o
   7  20   3        4.75        9.60     26.24 o
   8  20   3     1313.64     1374.11     43.01 o
  -8  21   3      412.77      462.83     32.21 o
  -7  21   3     3118.81     3151.98     58.03 o
  -6  21   3      120.10      113.54     20.79 o
  -5  21   3     2821.18     2769.46     44.40 o
  -4  21   3     4084.62     4009.58     51.87 o
  -3  21   3      370.30      433.53     22.14 o
  -2  21   3     2404.97     2372.86     29.66 o
  -1  21   3     3978.54     4033.66     40.13 o
   0  21   3      136.75      133.61     15.82 o
   1  21   3     4296.28     4389.70     43.34 o
   2  21   3      763.11      773.82     20.72 o
   3  21   3     1583.47     1596.67     29.85 o
   4  21   3      338.72      333.27     21.95 o
   5  21   3      646.79      662.74     26.43 o
   6  21   3      122.95       52.64     21.86 o
   7  21   3     4224.47     4083.50     65.83 o
   8  21   3      143.64      228.27     28.29 o
  -8  22   3      612.11      601.30     34.96 o
  -7  22   3      261.23      253.26     27.38 o
  -6  22   3     2813.32     2841.96     59.28 o
  -5  22   3        5.41       22.65     18.59 o
  -4  22   3      180.85      221.54     20.49 o
  -3  22   3     2489.72     2369.35     40.53 o
  -2  22   3     3690.85     3549.84     36.45 o
  -1  22   3      498.66      542.51     17.61 o
   0  22   3    10631.23    10556.45     79.54 o
   1  22   3      753.37      812.34     20.69 o
   2  22   3      120.36      150.15     14.71 o
   3  22   3       88.72       78.28     14.09 o
   4  22   3     4231.46     4160.78     48.81 o
   5  22   3      694.37      694.80     30.56 o
   6  22   3       46.39       18.48     21.46 o
   7  22   3       64.97       78.86     23.67 o
   8  22   3     1360.83     1306.03     47.11 o
  -8  23   3     1028.42     1003.10     40.74 o
  -7  23   3     1068.55     1048.81     38.73 o
  -6  23   3     1397.16     1376.35     36.92 o
  -5  23   3      195.22      185.22     21.38 o
  -4  23   3     2421.24     2263.29     56.15 o
  -3  23   3      181.92      190.50     19.80 o
  -2  23   3      344.78      303.28     13.77 o
  -1  23   3      632.46      681.76     19.20 o
   0  23   3      708.16      706.19     19.99 o
   1  23   3     4793.60     4754.36     46.56 o
   2  23   3     7097.66     7134.26     61.21 o
   3  23   3     1348.69     1329.10     26.49 o
   4  23   3       20.65       24.81     15.46 o
   5  23   3     1003.72      964.59     30.52 o
   6  23   3     2152.28     2100.50     47.71 o
   7  23   3      538.12      579.86     32.28 o
   8  23   3      537.52      470.63     32.95 o
  -8  24   3      669.01      779.80     38.01 o
  -7  24   3      368.85      361.95     30.14 o
  -6  24   3      492.06      513.50     26.95 o
  -5  24   3     6105.06     5876.92     68.84 o
  -4  24   3     2306.47     2163.64     40.64 o
  -3  24   3      991.31     1015.51     31.61 o
  -2  24   3      569.85      578.38     17.06 o
  -1  24   3     2247.36     2332.62     31.49 o
   0  24   3     1226.45     1309.44     40.10 o
   1  24   3      215.33      225.27     15.98 o
   2  24   3     1099.56     1082.82     24.55 o
   3  24   3     5538.95     5547.91     52.65 o
   4  24   3     2385.12     2381.65     38.20 o
   5  24   3      988.12     1004.06     31.12 o
   6  24   3      337.65      335.76     28.48 o
   7  24   3      473.95      541.55     32.51 o
   8  24   3      251.32      199.23     29.30 o
  -8  25   3       42.18       58.31     57.41 o
  -7  25   3     4556.72     4264.85     70.32 o
  -6  25   3       38.38       42.79     27.82 o
  -5  25   3     1508.77     1399.83     36.64 o
  -4  25   3      842.94      854.41     29.04 o
  -3  25   3    13277.44    13195.36    117.14 o
  -2  25   3     1639.66     1706.00     36.72 o
  -1  25   3      579.83      608.05     18.67 o
   0  25   3      555.45      573.68     19.29 o
   1  25   3    13597.94    13339.13     98.39 o
   2  25   3     3086.19     3072.04     37.73 o
   3  25   3     2560.11     2418.73     38.48 o
   4  25   3      339.97      358.02     20.66 o
   5  25   3      348.22      351.45     24.13 o
   6  25   3      436.34      388.24     28.89 o
   7  25   3      613.50      681.42     37.87 o
  -7  26   3      151.89      143.97     28.00 o
  -6  26   3      599.82      607.92     33.22 o
  -5  26   3     1294.22     1371.69     36.81 o
  -4  26   3     3024.98     2979.56     48.37 o
  -3  26   3      363.64      328.84     22.98 o
  -2  26   3       51.38       42.37     18.50 o
  -1  26   3     2966.05     2922.75     35.98 o
   0  26   3     6200.07     6110.38     55.84 o
   1  26   3      101.27      113.52     19.92 o
   2  26   3      187.53      217.43     16.27 o
   3  26   3      134.76      134.53     17.99 o
   4  26   3     5594.13     5399.50     59.73 o
   5  26   3      370.47      361.34     24.60 o
   6  26   3     1064.86     1068.22     38.19 o
   7  26   3      726.65      761.05     36.50 o
  -7  27   3       15.44       -4.45     25.24 o
  -6  27   3     3788.94     3726.47     78.29 o
  -5  27   3      160.76      116.36     21.86 o
  -4  27   3      366.44      402.56     27.83 o
  -3  27   3        5.34       -1.37     18.51 o
  -2  27   3     4956.20     4844.42     60.21 o
  -1  27   3      604.38      668.64     27.19 o
   0  27   3     2910.33     2918.27     37.21 o
   1  27   3        5.21        7.84     13.91 o
   2  27   3     3595.56     3553.96     46.84 o
   3  27   3      236.24      283.48     20.46 o
   4  27   3       85.44       67.85     17.66 o
   5  27   3      211.15      199.97     22.60 o
   6  27   3     5018.54     4938.42     87.15 o
   7  27   3      391.96      469.44     33.15 o
  -7  28   3      146.91      132.46     28.89 o
  -6  28   3      270.40      285.37     30.96 o
  -5  28   3     3596.61     3657.69     57.87 o
  -4  28   3     1254.09     1285.75     35.86 o
  -3  28   3     1704.39     1807.57     50.86 o
  -2  28   3      296.00      274.90     28.07 o
  -1  28   3     3618.82     3677.25     52.22 o
   0  28   3     1375.19     1419.52     38.42 o
   1  28   3     6852.15     6848.62     62.09 o
   2  28   3      334.64      360.79     20.94 o
   3  28   3      932.91      914.08     29.37 o
   4  28   3     1194.54     1267.15     35.04 o
   5  28   3     4816.95     4694.10     63.48 o
   6  28   3       32.53       -5.32     23.27 o
   7  28   3      161.14      165.40     28.71 o
  -6  29   3       11.58        1.99     25.36 o
  -5  29   3       92.37       56.35     24.79 o
  -4  29   3      620.12      635.59     28.86 o
  -3  29   3     2558.26     2639.61     46.75 o
  -2  29   3       95.47      108.27     20.61 o
  -1  29   3     3076.76     3106.67     51.69 o
   0  29   3       83.96       81.85     15.34 o
   1  29   3     2138.85     2215.74     44.33 o
   2  29   3      724.68      777.73     33.11 o
   3  29   3     2443.73     2445.26     41.22 o
   4  29   3        0.26       24.21     19.45 o
   5  29   3      242.34      245.71     24.41 o
   6  29   3       75.84      110.16     26.52 o
  -6  30   3      101.59      130.15     27.67 o
  -5  30   3      125.89      138.00     23.81 o
  -4  30   3     1902.80     1883.59     57.41 o
  -3  30   3      444.26      406.69     27.43 o
  -2  30   3     1727.64     1660.54     43.54 o
  -1  30   3     1936.30     2020.97     70.56 o
   0  30   3     1221.18     1229.51     27.60 o
   1  30   3      382.41      357.19     21.42 o
   2  30   3      162.26      125.25     19.22 o
   3  30   3     1252.86     1314.50     33.16 o
   4  30   3     2239.65     2300.36     44.91 o
   5  30   3     3316.68     3305.80     55.00 o
   6  30   3      374.90      417.31     32.52 o
  -6  31   3     2191.15     2187.37     54.37 o
  -5  31   3      795.33      758.73     36.77 o
  -4  31   3      528.70      562.32     28.80 o
  -3  31   3      392.24      358.21     25.58 o
  -2  31   3     7893.35     7732.24     84.08 o
  -1  31   3      144.95      172.87     21.94 o
   0  31   3        0.59      -18.91     18.91 o
   1  31   3      100.36      155.48     22.25 o
   2  31   3     3988.33     3852.47     51.34 o
   3  31   3       60.00       66.60     19.12 o
   4  31   3     1496.26     1537.86     39.56 o
   5  31   3       29.53       40.84     21.80 o
  -5  32   3      805.99      883.27     39.05 o
  -4  32   3      138.58      148.86     28.40 o
  -3  32   3      987.04     1007.97     37.41 o
  -2  32   3       75.12      103.07     21.91 o
  -1  32   3      614.53      630.10     28.30 o
   0  32   3     1572.55     1615.41     44.08 o
   1  32   3      981.35      937.76     28.46 o
   2  32   3      350.91      374.34     23.14 o
   3  32   3     1975.33     1977.57     39.75 o
   4  32   3     1635.78     1614.92     40.74 o
   5  32   3     1216.31     1139.16     36.79 o
  -5  33   3      415.68      370.31     36.64 o
  -4  33   3       57.29       76.43     23.39 o
  -3  33   3      428.38      401.18     28.42 o
  -2  33   3       99.49       81.81     22.41 o
  -1  33   3      866.73      872.43     37.45 o
   0  33   3       19.33       -4.43     23.53 o
   1  33   3     1439.80     1466.00     38.31 o
   2  33   3       74.46       78.63     19.37 o
   3  33   3     1500.24     1482.71     36.46 o
   4  33   3      515.36      517.18     31.07 o
   5  33   3     1169.17     1241.97     43.76 o
  -4  34   3     1832.23     1874.31     48.00 o
  -3  34   3        3.66        4.08     21.83 o
  -2  34   3      729.35      772.25     31.74 o
  -1  34   3      619.10      607.62     50.08 o
   0  34   3     2859.13     2855.69     57.36 o
   1  34   3     1690.66     1644.40     47.44 o
   2  34   3       34.86        2.01     18.82 o
   3  34   3      638.93      685.63     30.39 o
   4  34   3     1334.43     1314.99     39.07 o
  -4  35   3      369.54      346.74     32.56 o
  -3  35   3       26.84       49.26     23.21 o
  -2  35   3     4748.76     4678.62     69.92 o
  -1  35   3       29.86       61.22     26.05 o
   0  35   3       49.85       39.60     25.07 o
   1  35   3       24.15      -17.61     37.44 o
   2  35   3     1527.24     1532.93     41.11 o
   3  35   3      347.20      385.52     35.23 o
  -3  36   3      270.09      241.75     26.79 o
  -2  36   3      378.02      450.36     33.53 o
  -1  36   3     1134.99     1226.82     63.74 o
   0  36   3     1230.80     1209.72     42.50 o
   1  36   3       24.36       -4.31     25.55 o
   2  36   3      184.69      159.42     29.24 o
   3  36   3     1057.60     1022.42     35.41 o
  -2  37   3      203.01      193.17     30.73 o
  -1  37   3     1152.37     1169.60     75.98 o
   0  37   3       73.50      102.93     27.97 o
   1  37   3      958.81      907.10     40.07 o
   2  37   3       86.05       82.94     28.00 o
 -10   0   4      903.57      953.87     91.60 o
  -8   0   4      151.73      170.80     33.45 o
  -6   0   4     2699.55     2702.53     46.03 o
  -4   0   4        8.83       21.61     11.16 o
  -2   0   4     1672.76     1410.33     34.99 o
   0   0   4     6365.39     6806.64     61.77 o
   2   0   4     8631.07     8522.72     84.96 o
   4   0   4     2495.68     2403.67     38.83 o
   6   0   4     5571.71     5497.76     79.49 o
   8   0   4     6457.62     6229.42    123.35 o
  10   0   4      929.35     1018.13     62.12 o
 -10   1   4       23.69        2.05     30.83 o
  -9   1   4     1183.44     1222.02     39.52 o
  -8   1   4     4443.32     4310.84     56.77 o
  -7   1   4      258.46      260.33     16.79 o
  -6   1   4       23.62       18.01     14.80 o
  -5   1   4     4709.61     4734.51     42.11 o
  -4   1   4     8847.36     9038.91     70.81 o
  -3   1   4     8625.02     8439.75     80.90 o
  -2   1   4        1.00      -11.71     11.71 o
  -1   1   4     3612.62     3501.87     25.71 o
   0   1   4    11507.62    11314.01     72.15 o
   1   1   4     4804.15     4892.64     48.90 o
   2   1   4     3747.97     3794.58     32.69 o
   3   1   4      134.47      169.65     12.09 o
   4   1   4    11388.76    11236.76     92.51 o
   5   1   4       18.02       17.69     14.70 o
   6   1   4     4182.71     4094.78     49.72 o
   7   1   4     3970.49     3821.21     63.24 o
   8   1   4      226.84      190.72     25.46 o
   9   1   4     3083.22     2986.09     62.62 o
  10   1   4     2675.05     2743.95     63.60 o
 -10   2   4      144.76      108.72     37.30 o
  -9   2   4        8.83      -23.28     23.28 o
  -8   2   4     1175.98     1120.54     29.46 o
  -7   2   4     6541.66     6634.11     68.22 o
  -6   2   4      147.88      179.89     18.10 o
  -5   2   4     1895.19     1860.79     26.89 o
  -4   2   4      466.98      437.48     15.46 o
  -3   2   4     2199.39     2233.93     24.26 o
  -2   2   4      277.69      356.80     12.35 o
  -1   2   4    23726.50    22656.44    125.24 o
   0   2   4     5107.65     4908.97     38.07 o
   1   2   4     3968.41     3981.97     37.12 o
   2   2   4      468.23      405.98     11.01 o
   3   2   4    15200.80    15170.43    117.15 o
   4   2   4       75.55      102.85     12.97 o
   5   2   4       30.27       19.97     15.34 o
   6   2   4        0.92       20.69     16.44 o
   7   2   4     8256.15     7973.28     98.78 o
   8   2   4       66.38       63.21     23.58 o
   9   2   4      395.45      463.84     32.31 o
  10   2   4       70.14      114.26     28.30 o
 -10   3   4       25.20       73.98     39.12 o
  -9   3   4      520.52      538.29     31.67 o
  -8   3   4     4570.13     4571.90     52.76 o
  -7   3   4     3222.41     3208.82     37.59 o
  -6   3   4      582.20      542.87     17.43 o
  -5   3   4     1140.45     1098.28     18.74 o
  -4   3   4     8324.29     8184.92     67.00 o
  -3   3   4     2920.29     2805.16     27.91 o
  -2   3   4      518.32      614.83     14.38 o
  -1   3   4     3450.89     3236.85     32.81 o
   0   3   4    11526.53    10379.44     65.93 o
   1   3   4     4876.41     4659.87     40.91 o
   2   3   4     1798.56     1829.27     23.82 o
   3   3   4      941.20      976.81     25.44 o
   4   3   4      735.24      610.95     22.44 o
   5   3   4     5547.17     5418.02     82.34 o
   6   3   4     2940.06     2873.11     45.18 o
   7   3   4      261.13      269.86     25.94 o
   8   3   4        9.08       17.40     25.86 o
   9   3   4     1961.63     1968.79     52.65 o
  10   3   4        1.09       15.90     26.73 o
 -10   4   4     2123.33     2170.28     52.24 o
  -9   4   4      501.51      452.71     30.64 o
  -8   4   4      417.86      410.93     24.73 o
  -7   4   4      216.44      203.25     16.03 o
  -6   4   4     5712.58     5477.95     48.47 o
  -5   4   4       56.40       83.53     11.55 o
  -4   4   4     2779.40     2756.36     32.71 o
  -3   4   4       10.04       18.70      8.36 o
  -2   4   4     2900.33     2550.45     29.58 o
  -1   4   4     5841.04     5875.31     66.24 o
   0   4   4       29.67       64.10      8.61 o
   1   4   4     4309.23     4287.19     46.63 o
   2   4   4     3091.22     2899.62     34.71 o
   3   4   4     4042.52     4008.36     47.53 o
   4   4   4     1666.44     1723.88     32.96 o
   5   4   4      395.19      435.31     23.28 o
   6   4   4     2923.06     2882.26     45.53 o
   7   4   4     1212.13     1197.06     33.94 o
   8   4   4     3720.10     3697.62     65.82 o
   9   4   4     1148.47     1270.09     51.03 o
  10   4   4      368.29      345.91     43.11 o
 -10   5   4       54.45       53.73     30.80 o
  -9   5   4     1666.55     1681.33     53.70 o
  -8   5   4     4870.63     4932.84     61.07 o
  -7   5   4     1216.84     1170.68     27.67 o
  -6   5   4       19.52        9.23     16.38 o
  -5   5   4     4494.98     4395.49     60.39 o
  -4   5   4     8869.34     8461.66     68.24 o
  -3   5   4     4520.79     4615.29     43.61 o
  -2   5   4    13410.42    13451.70    106.69 o
  -1   5   4     1032.50      957.18     19.16 o
   0   5   4      115.32      103.74      9.42 o
   1   5   4     8151.04     7860.15     60.14 o
   2   5   4     5744.93     5834.75     54.54 o
   3   5   4      267.74      326.27     16.36 o
   4   5   4     5231.41     5315.73     59.81 o
   5   5   4     3284.38     3261.45     46.90 o
   6   5   4      221.38      207.17     20.21 o
   7   5   4      123.30      134.11     20.06 o
   8   5   4     2041.96     2082.85     56.41 o
   9   5   4     1396.36     1365.12     46.32 o
  10   5   4     2013.30     1987.64     55.98 o
 -10   6   4        8.18      -11.39     30.55 o
  -9   6   4     2365.42     2289.64     50.91 o
  -8   6   4     1374.23     1357.65     38.00 o
  -7   6   4     1531.53     1570.13     37.58 o
  -6   6   4     1022.53     1018.86     22.14 o
  -5   6   4     2417.18     2365.21     33.76 o
  -4   6   4       88.01       76.96     12.43 o
  -3   6   4     4447.18     4146.28     49.13 o
  -2   6   4     1468.69     1434.94     24.16 o
   0   6   4        5.02       -1.08      8.69 o
   1   6   4     9077.63     9198.99     64.98 o
   2   6   4     1835.21     1927.18     29.35 o
   3   6   4    15954.24    15576.50    193.80 o
   4   6   4      159.49      169.22     17.41 o
   5   6   4      355.43      409.07     21.50 o
   6   6   4       11.36        2.70     17.48 o
   7   6   4     5418.75     5415.80     80.92 o
   8   6   4       58.43       66.93     24.57 o
   9   6   4       12.63       -4.45     24.65 o
  10   6   4      442.73      445.17     40.87 o
 -10   7   4       91.78       46.17     31.56 o
  -9   7   4     1150.29     1196.58     46.33 o
  -8   7   4      648.55      662.88     32.33 o
  -7   7   4     3236.25     3174.11     46.40 o
  -6   7   4       54.41       65.59     13.35 o
  -5   7   4      116.25      109.39     12.30 o
  -4   7   4     3257.67     3151.26     35.25 o
  -3   7   4     3972.58     4078.98     35.40 o
  -2   7   4      162.36      188.06      9.83 o
  -1   7   4    11392.92    10985.76     69.46 o
   0   7   4     2750.80     2686.40     29.56 o
   1   7   4     1738.77     1581.76     28.20 o
   2   7   4      246.47      263.83     15.04 o
   3   7   4      974.55      964.04     24.95 o
   4   7   4     3197.23     3165.00     61.12 o
   5   7   4     3813.37     3986.66     53.02 o
   6   7   4       44.74       38.15     17.91 o
   7   7   4     1297.12     1320.79     36.31 o
   8   7   4     1424.43     1399.33     44.90 o
   9   7   4      559.18      648.57     36.28 o
 -10   8   4      812.78      732.57     42.75 o
  -9   8   4      119.80      130.54     26.22 o
  -8   8   4     2986.28     2979.82     52.14 o
  -7   8   4     1420.12     1427.10     36.58 o
  -6   8   4    11490.92    11233.22     82.63 o
  -5   8   4     4044.57     3846.49     37.15 o
  -4   8   4      606.39      665.65     23.55 o
  -3   8   4      577.96      605.24     15.91 o
  -2   8   4    26809.43    25911.57    175.19 o
  -1   8   4     7500.24     7638.29     64.48 o
   0   8   4     2645.67     2376.37     28.09 o
   1   8   4     1464.10     1678.15     36.46 o
   2   8   4    12020.35    12231.58     98.62 o
   3   8   4        9.51       41.94     14.08 o
   4   8   4     4395.02     4627.96     62.23 o
   5   8   4      221.45      250.69     20.24 o
   6   8   4     2450.87     2519.80     44.28 o
   7   8   4        3.01       29.74     19.16 o
   8   8   4     1856.78     1842.96     49.52 o
   9   8   4       39.45       40.21     25.83 o
 -10   9   4       65.96       65.30     46.07 o
  -9   9   4       78.96      101.93     26.23 o
  -8   9   4     3668.78     3664.89     52.65 o
  -7   9   4     1121.60     1077.37     30.71 o
  -6   9   4        1.30       -6.07     18.89 o
  -5   9   4      606.75      632.98     19.56 o
  -4   9   4     6098.10     6018.04     60.48 o
  -3   9   4     1071.40     1158.23     26.45 o
  -2   9   4      114.20      129.37     10.43 o
  -1   9   4     1195.26     1250.07     17.49 o
   0   9   4     9275.46     9104.27     69.80 o
   1   9   4    17069.21    17239.52    113.20 o
   2   9   4     3436.72     3313.19     39.97 o
   3   9   4     1580.29     1635.47     30.73 o
   4   9   4    11921.63    12050.33    101.81 o
   5   9   4     6333.17     6191.03     77.95 o
   6   9   4      650.51      715.53     30.28 o
   7   9   4     1076.43     1113.40     36.03 o
   8   9   4     1507.20     1612.34     50.10 o
   9   9   4      146.33      156.77     28.29 o
  -9  10   4      556.25      647.83     33.86 o
  -8  10   4       42.04       46.83     20.73 o
  -7  10   4     1496.76     1411.91     34.36 o
  -6  10   4      149.50      102.64     15.48 o
  -5  10   4     1466.59     1458.62     26.55 o
  -4  10   4      171.25      202.17     18.35 o
  -3  10   4     4554.62     4531.12     48.98 o
  -2  10   4     2943.13     3131.68     33.11 o
  -1  10   4     1244.75     1212.42     17.91 o
   0  10   4     1260.05     1184.52     26.81 o
   1  10   4     3093.83     3336.13     35.20 o
   2  10   4       13.63        8.09      8.97 o
   3  10   4    13465.66    13735.44    111.41 o
   4  10   4      191.31      224.14     17.94 o
   5  10   4      718.69      741.99     26.42 o
   6  10   4        0.42       15.95     23.36 o
   7  10   4     1948.75     1931.59     42.23 o
   8  10   4      531.65      532.61     33.46 o
   9  10   4      680.48      694.99     47.87 o
  -9  11   4     1682.75     1712.75     58.99 o
  -8  11   4       64.00       66.48     23.94 o
  -7  11   4      836.16      864.21     28.09 o
  -6  11   4       77.72       90.66     15.30 o
  -5  11   4     3229.17     3236.89     38.03 o
  -4  11   4     1626.05     1663.75     31.67 o
  -3  11   4    11730.43    11537.92     96.62 o
  -2  11   4      169.64      152.35     11.41 o
  -1  11   4     3172.12     3222.49     31.03 o
   0  11   4      172.60      221.06     13.08 o
   1  11   4     7397.15     7334.66     60.51 o
   2  11   4     5418.51     5489.39     45.52 o
   3  11   4      198.29      219.86     17.16 o
   4  11   4       75.31       78.68     19.65 o
   5  11   4     3158.46     3278.42     64.88 o
   6  11   4     2513.15     2345.69     43.82 o
   7  11   4      247.83      311.38     24.42 o
   8  11   4       31.90       60.81     21.90 o
   9  11   4     2687.17     2769.36     74.43 o
  -9  12   4        2.37       -0.05     25.16 o
  -8  12   4       27.79       52.11     24.05 o
  -7  12   4      425.27      420.73     26.91 o
  -6  12   4     1716.29     1651.45     44.79 o
  -5  12   4       14.12      -13.57     13.57 o
  -4  12   4      412.64      468.29     16.70 o
  -3  12   4     1199.71     1226.29     25.47 o
  -2  12   4     8702.66     8503.39     62.27 o
  -1  12   4      960.81      972.84     18.92 o
   0  12   4     4546.51     4700.81     44.39 o
   1  12   4     1000.19     1114.09     23.37 o
   2  12   4    13341.59    13220.83     91.53 o
   3  12   4      382.07      407.09     19.37 o
   4  12   4    13915.63    13793.60    115.00 o
   5  12   4     1764.24     1664.09     37.57 o
   6  12   4     1712.13     1733.20     39.38 o
   7  12   4     1872.55     1899.53     42.90 o
   8  12   4     4876.29     4788.81     68.74 o
   9  12   4        1.95      -21.81     30.71 o
  -9  13   4       33.27       -2.31     25.72 o
  -8  13   4      920.32      936.55     35.87 o
  -7  13   4       93.07      118.83     23.98 o
  -6  13   4      231.23      265.05     22.75 o
  -5  13   4        6.00        4.95     13.88 o
  -4  13   4      386.52      371.11     16.26 o
  -3  13   4     1969.89     2006.33     29.05 o
  -2  13   4      227.85      292.72     15.96 o
  -1  13   4      715.57      649.67     16.24 o
   0  13   4     2411.86     2299.80     30.40 o
   1  13   4     5678.29     5596.51     51.04 o
   2  13   4     3131.24     3084.43     32.90 o
   3  13   4      150.62      164.61     16.97 o
   4  13   4     3414.76     3491.88     46.30 o
   5  13   4     3044.85     3171.46     49.62 o
   6  13   4     5100.36     5115.91     66.32 o
   7  13   4       29.95        7.92     20.78 o
   8  13   4       15.08       25.22     25.47 o
   9  13   4      547.08      635.72     52.84 o
  -9  14   4       14.52       59.67     33.82 o
  -8  14   4       27.65       -1.24     24.11 o
  -7  14   4     3238.32     3307.98     56.41 o
  -6  14   4       19.79        1.24     17.23 o
  -5  14   4     2740.74     2762.51     36.10 o
  -4  14   4      630.27      656.28     20.45 o
  -3  14   4     5301.95     5192.35     49.19 o
  -2  14   4      526.90      561.38     17.27 o
  -1  14   4     6139.06     6045.25     50.81 o
   0  14   4     3725.53     3883.22     43.75 o
   1  14   4      411.90      496.72     18.52 o
   2  14   4      113.07      118.86     13.99 o
   3  14   4     1743.15     1837.84     34.20 o
   4  14   4      267.41      313.41     20.04 o
   5  14   4       59.65       41.62     19.26 o
   6  14   4       10.59       61.49     20.22 o
   7  14   4     4333.57     4206.63     62.36 o
   8  14   4     1581.57     1550.48     76.88 o
   9  14   4     1238.71     1187.53     54.10 o
  -9  15   4     1737.36     1789.05     50.27 o
  -8  15   4     1763.75     1694.25     45.94 o
  -7  15   4     1682.08     1657.03     43.70 o
  -6  15   4     1161.15     1109.36     35.09 o
  -5  15   4      424.89      453.01     18.59 o
  -4  15   4      182.99      205.16     15.52 o
  -3  15   4     9427.76     9156.79     74.51 o
  -2  15   4      399.60      409.09     25.71 o
  -1  15   4      479.53      495.74     14.92 o
   0  15   4     2780.26     2651.62     33.77 o
   1  15   4     7503.49     7667.23     65.21 o
   2  15   4       14.78       33.85     13.49 o
   3  15   4       33.28       29.13     15.30 o
   4  15   4     4157.08     4188.40     51.63 o
   5  15   4     8819.36     8876.72    103.21 o
   6  15   4     1826.07     1793.95     41.21 o
   7  15   4      610.17      606.73     36.93 o
   8  15   4      100.87       76.24     27.80 o
   9  15   4     3542.19     3561.10     86.89 o
  -9  16   4       70.32       69.43     28.16 o
  -8  16   4      122.33      133.71     26.41 o
  -7  16   4       53.48       21.29     22.93 o
  -6  16   4     2293.56     2285.77     47.27 o
  -5  16   4      393.35      344.33     17.74 o
  -4  16   4        2.13       16.90     16.31 o
  -3  16   4      360.07      354.94     16.60 o
  -2  16   4    10549.09    10708.77     84.28 o
  -1  16   4      206.56      240.56     13.60 o
   0  16   4     3448.76     3533.04     39.68 o
   1  16   4      550.14      582.71     18.97 o
   2  16   4    14851.02    14795.88    110.83 o
   3  16   4      620.14      671.41     20.59 o
   4  16   4     1677.85     1681.70     35.23 o
   5  16   4     3376.57     3248.59     50.72 o
   6  16   4     4859.70     4895.23     98.94 o
   7  16   4       63.40       68.67     26.34 o
   8  16   4     2135.61     2120.79     56.80 o
   9  16   4      138.05      126.10     36.60 o
  -9  17   4     1012.59      997.44     57.22 o
  -8  17   4     2122.34     2263.99     52.01 o
  -7  17   4     1172.90     1246.42     39.42 o
  -6  17   4     1689.89     1807.63     43.86 o
  -5  17   4     5369.05     5470.38     61.12 o
  -4  17   4    10947.95    10884.56     87.53 o
  -3  17   4     3155.30     3105.30     38.06 o
  -2  17   4     1243.67     1228.16     25.86 o
  -1  17   4     2272.27     2422.80     26.49 o
   0  17   4    15348.71    14952.16    111.30 o
   1  17   4      149.45      122.35     14.98 o
   2  17   4     1191.70     1188.39     27.26 o
   3  17   4     1689.62     1723.49     30.25 o
   4  17   4       78.34       93.05     18.37 o
   5  17   4      216.15      234.41     20.65 o
   6  17   4     2303.62     2382.87     49.68 o
   7  17   4     1092.20     1133.03     42.46 o
   8  17   4     2004.77     2156.64     57.97 o
   9  17   4      457.25      456.51     44.16 o
  -9  18   4      721.68      750.67     38.14 o
  -8  18   4      327.16      341.04     30.61 o
  -7  18   4     3143.17     3127.70     57.22 o
  -6  18   4     2459.90     2512.51     56.43 o
  -5  18   4     2894.89     2893.90     43.77 o
  -4  18   4      144.89      139.95     15.36 o
  -3  18   4     8141.72     8082.40     69.57 o
  -2  18   4     7442.09     7452.99     65.26 o
  -1  18   4     9920.94    10298.71     75.93 o
   0  18   4      104.85      126.23     13.06 o
   1  18   4     3848.76     3738.78     42.58 o
   2  18   4     2011.26     2124.75     33.00 o
   3  18   4     5191.26     5149.77     52.48 o
   4  18   4        0.85      -15.39     15.39 o
   5  18   4        2.28       12.30     17.81 o
   6  18   4     1373.79     1346.95     49.26 o
   7  18   4     5355.26     5410.40     85.67 o
   8  18   4      335.14      308.29     33.74 o
  -8  19   4      259.12      223.91     29.22 o
  -7  19   4     2681.26     2564.70     53.03 o
  -6  19   4       60.68       42.24     22.95 o
  -5  19   4     1398.29     1426.78     34.93 o
  -4  19   4      805.85      868.21     23.23 o
  -3  19   4     3546.51     3551.08     41.68 o
  -2  19   4        5.26        4.26     13.92 o
  -1  19   4     5515.41     5556.97     48.81 o
   0  19   4     4056.68     4128.79     43.80 o
   1  19   4     9350.38     9313.66     77.92 o
   2  19   4      134.31      124.60     17.76 o
   3  19   4     5217.68     5222.91     53.48 o
   4  19   4     4695.75     4565.48     55.40 o
   5  19   4     7183.03     7074.24     74.36 o
   6  19   4      135.41      170.83     27.18 o
   7  19   4      328.27      352.02     32.85 o
   8  19   4      305.31      346.26     34.98 o
  -8  20   4      691.87      715.35     36.76 o
  -7  20   4     1546.76     1416.80     52.54 o
  -6  20   4     5203.69     5101.40     86.58 o
  -5  20   4        0.82       11.37     18.14 o
  -4  20   4      448.43      466.51     22.80 o
  -3  20   4     1149.03     1214.98     26.91 o
  -2  20   4     4939.46     5199.99     52.62 o
  -1  20   4       84.45      103.77     12.90 o
   0  20   4     2358.08     2449.22     31.97 o
   1  20   4    10125.65     9977.59     76.71 o
   2  20   4      227.11      235.57     17.58 o
   3  20   4     3541.35     3473.19     42.78 o
   4  20   4       80.81       56.89     17.83 o
   5  20   4      388.24      383.69     30.79 o
   6  20   4     2455.68     2382.04     68.28 o
   7  20   4      847.41      908.49     51.72 o
   8  20   4     1205.79     1229.39     52.55 o
  -8  21   4     3373.35     3284.92     63.55 o
  -7  21   4      362.41      336.37     45.04 o
  -6  21   4       46.96       70.19     24.17 o
  -5  21   4      131.30      163.31     24.47 o
  -4  21   4    14662.58    14268.47    139.71 o
  -3  21   4     1682.99     1655.10     30.25 o
  -2  21   4     2544.24     2477.40     35.86 o
  -1  21   4     1093.70     1123.17     23.34 o
   0  21   4     9386.53     9564.71     74.25 o
   1  21   4      347.57      384.58     20.16 o
   2  21   4      483.99      483.66     20.65 o
   3  21   4      112.95      112.67     16.23 o
   4  21   4      430.45      418.46     32.60 o
   5  21   4      181.22      230.27     24.85 o
   6  21   4     1339.29     1331.79     46.92 o
   7  21   4      331.84      360.05     33.55 o
   8  21   4     2551.19     2607.10     65.99 o
  -8  22   4       31.40      -14.32     27.07 o
  -7  22   4      140.09      118.35     27.29 o
  -6  22   4     2703.33     2606.07     79.07 o
  -5  22   4     1232.07     1264.59     38.72 o
  -4  22   4       95.52      131.23     19.64 o
  -3  22   4      688.02      679.68     25.37 o
  -2  22   4     1871.65     1982.62     32.86 o
  -1  22   4     3561.84     3696.03     39.34 o
   0  22   4      672.80      707.04     20.45 o
   1  22   4      684.96      670.97     20.15 o
   2  22   4     6496.42     6304.31     70.10 o
   3  22   4     6978.47     7128.60     66.86 o
   4  22   4      112.15      115.84     18.81 o
   5  22   4     1337.30     1317.37     39.46 o
   6  22   4      405.38      361.08     32.35 o
   7  22   4     3927.67     3818.57     73.87 o
   8  22   4       11.72       44.46     26.17 o
  -8  23   4      101.48       73.03     28.94 o
  -7  23   4     1159.68     1193.54     44.12 o
  -6  23   4        0.02       30.78     23.91 o
  -5  23   4     1160.89     1168.29     38.17 o
  -4  23   4     3059.62     3019.02     46.92 o
  -3  23   4     1622.99     1640.46     36.15 o
  -2  23   4     4153.15     4043.09     52.64 o
  -1  23   4       35.58       45.82     12.96 o
   0  23   4        2.38        6.46     13.42 o
   1  23   4     3201.64     3192.59     38.49 o
   2  23   4      661.88      703.38     21.06 o
   3  23   4        2.71        7.72     13.90 o
   4  23   4     1065.01     1046.61     37.04 o
   5  23   4     2503.64     2436.49     50.06 o
   6  23   4       29.12       32.69     27.42 o
   7  23   4      182.78      211.05     28.89 o
  -7  24   4      759.54      691.93     36.29 o
  -6  24   4      998.28     1064.28     38.70 o
  -5  24   4      863.04      921.01     40.55 o
  -4  24   4      184.59      218.69     21.60 o
  -3  24   4      162.90      171.72     20.53 o
  -2  24   4       87.79      140.77     16.66 o
  -1  24   4      529.51      552.30     33.00 o
   0  24   4      738.43      813.51     29.31 o
   1  24   4      313.63      312.86     17.43 o
   2  24   4       30.24       25.58     14.53 o
   3  24   4      340.37      365.88     18.50 o
   4  24   4     1868.51     1812.29     39.47 o
   5  24   4       51.43       45.26     20.25 o
   6  24   4      272.91      312.28     28.40 o
   7  24   4      660.25      702.89     35.42 o
  -7  25   4      515.28      523.29     34.46 o
  -6  25   4     1288.25     1256.50     46.37 o
  -5  25   4       15.44       12.87     22.80 o
  -4  25   4     1389.50     1424.26     36.46 o
  -3  25   4       54.07       41.80     19.17 o
  -2  25   4     2918.90     2886.66     55.51 o
  -1  25   4      207.67      236.12     18.62 o
   0  25   4     3655.09     3717.12     42.08 o
   1  25   4     1105.18     1145.04     26.06 o
   2  25   4     1970.13     1953.39     32.27 o
   3  25   4     1389.20     1324.11     31.61 o
   4  25   4      957.10      994.85     42.28 o
   5  25   4     1958.42     1811.36     41.45 o
   6  25   4     2931.75     2851.72     56.73 o
   7  25   4       35.92       41.66     25.61 o
  -7  26   4     2159.97     2122.59     62.65 o
  -6  26   4       90.86        6.39     25.07 o
  -5  26   4     1857.11     1784.49     46.68 o
  -4  26   4      108.84      133.99     21.53 o
  -3  26   4       71.35       50.88     19.77 o
  -2  26   4      443.04      403.34     23.83 o
  -1  26   4     2539.49     2525.24     38.78 o
   0  26   4       33.00       32.01     14.34 o
   1  26   4     1647.84     1568.15     30.24 o
   2  26   4     1247.89     1259.35     32.92 o
   3  26   4      953.31      999.02     28.12 o
   4  26   4     2122.98     2101.34     62.93 o
   5  26   4        6.94       20.41     20.10 o
   6  26   4        3.31       31.51     24.48 o
   7  26   4     6208.38     6083.17     91.10 o
  -7  27   4      704.31      700.94     37.96 o
  -6  27   4      234.56      256.73     29.82 o
  -5  27   4     2903.36     2890.95     57.38 o
  -4  27   4      577.66      622.45     27.94 o
  -3  27   4     6633.27     6564.36     76.45 o
  -2  27   4      270.85      248.69     22.42 o
  -1  27   4        1.88      -16.08     16.08 o
   0  27   4     2757.81     2706.81     36.71 o
   1  27   4     4081.19     3989.01     45.19 o
   2  27   4      693.69      667.34     22.23 o
   3  27   4      546.26      516.89     23.65 o
   4  27   4      387.45      384.78     25.06 o
   5  27   4     1178.45     1228.56     36.32 o
   6  27   4       10.46       -1.64     24.22 o
  -6  28   4     1702.86     1738.55     49.65 o
  -5  28   4      536.41      517.62     35.26 o
  -4  28   4        4.89       -6.42     23.29 o
  -3  28   4      359.78      399.49     35.62 o
  -2  28   4     5824.54     5831.95     68.91 o
  -1  28   4     2416.24     2408.40     43.80 o
   0  28   4       80.38       67.47     15.45 o
   1  28   4      155.33      142.15     22.84 o
   2  28   4    10293.47    10225.85     91.49 o
   3  28   4     1213.98     1336.62     35.54 o
   4  28   4     2423.22     2423.21     46.13 o
   5  28   4       90.48       83.50     22.54 o
   6  28   4     1573.59     1553.89     47.57 o
  -6  29   4      142.22      159.88     29.32 o
  -5  29   4     1430.94     1345.63     43.44 o
  -4  29   4     5307.06     5223.54     76.44 o
  -3  29   4     2661.03     2648.55     49.18 o
  -2  29   4       12.47      -23.56     23.62 o
  -1  29   4       49.94       51.75     20.57 o
   0  29   4     7815.48     7620.66     74.05 o
   1  29   4      645.68      663.58     22.46 o
   2  29   4      171.41      157.31     19.85 o
   3  29   4       84.45       81.36     20.58 o
   4  29   4     5375.57     5267.10     67.91 o
   5  29   4       18.04      -20.94     20.94 o
   6  29   4     1659.17     1641.96     48.56 o
  -5  30   4      775.66      799.02     37.28 o
  -4  30   4       13.11       19.02     24.68 o
  -3  30   4     2057.70     1988.34     58.52 o
  -2  30   4     1290.20     1279.42     39.62 o
  -1  30   4     1904.73     1886.77     41.47 o
   0  30   4      372.02      346.34     28.70 o
   1  30   4     1341.37     1329.69     32.78 o
   2  30   4      194.94      170.39     20.29 o
   3  30   4     1122.99     1125.25     33.90 o
   4  30   4      158.26      140.48     24.67 o
   5  30   4      258.96      250.08     26.14 o
  -5  31   4     2098.41     1929.18     52.30 o
  -4  31   4      113.92       84.40     38.53 o
  -3  31   4     2209.91     2101.84     45.04 o
  -2  31   4        0.16        6.29     20.39 o
  -1  31   4     3055.10     3156.23     51.68 o
   0  31   4       83.58      105.71     21.40 o
   1  31   4     7412.13     7318.67     81.85 o
   2  31   4      312.37      306.21     22.57 o
   3  31   4     1845.41     1893.83     42.34 o
   4  31   4      131.83      156.75     23.57 o
   5  31   4     3502.81     3352.07     74.67 o
  -5  32   4      288.55      279.32     31.42 o
  -4  32   4       46.18       31.01     26.77 o
  -3  32   4     2068.57     2059.99     52.92 o
  -2  32   4     1855.91     1848.80     43.08 o
  -1  32   4      602.65      699.84     29.77 o
   0  32   4       39.89       80.36     25.18 o
   1  32   4     1908.27     1908.64     59.30 o
   2  32   4     1692.85     1634.35     37.37 o
   3  32   4     2354.81     2254.35     45.86 o
   4  32   4      688.52      695.60     31.25 o
  -4  33   4     4321.79     4274.13     73.04 o
  -3  33   4        1.58       -5.77     24.99 o
  -2  33   4      197.10      191.11     24.62 o
  -1  33   4        0.20        7.74     20.62 o
   0  33   4     1109.01     1071.23     39.26 o
   1  33   4       20.28       27.65     25.19 o
   2  33   4      465.87      425.26     26.44 o
   3  33   4      463.51      525.25     29.04 o
   4  33   4     1930.45     1822.09     44.51 o
  -3  34   4      204.65      208.17     29.48 o
  -2  34   4     1495.60     1464.45     40.89 o
  -1  34   4      876.24      912.41     38.07 o
   0  34   4     1364.80     1410.30     45.11 o
   1  34   4      212.43      246.23     29.23 o
   2  34   4      877.67      908.98     42.89 o
   3  34   4     2868.01     2913.46     60.51 o
  -3  35   4      778.82      831.62     47.88 o
  -2  35   4      179.45      183.82     25.76 o
  -1  35   4      629.06      662.39     50.60 o
   0  35   4      135.28      144.41     28.60 o
   1  35   4     3141.79     3073.97     73.15 o
   2  35   4       49.21      -28.27     28.27 o
  -2  36   4     1297.40     1289.81     48.07 o
  -1  36   4     1230.95     1261.86     43.78 o
   0  36   4      850.51      999.24     47.96 o
   1  36   4      146.59      177.86     40.04 o
  -9   0   5     2469.17     2496.87    274.89 o
  -7   0   5    17543.44    17577.73    208.13 o
  -5   0   5     5825.17     5884.45    206.09 o
  -3   0   5    17320.89    16744.61    186.50 o
  -1   0   5     1791.28     1766.91     36.18 o
   1   0   5    13833.86    13509.41    129.82 o
   3   0   5      460.92      469.91     35.27 o
   5   0   5    20028.35    19090.31    261.92 o
   7   0   5      249.98      232.25     60.41 o
   9   0   5     1834.64     1858.67     76.51 o
  -9   1   5     2159.11     2133.15     59.15 o
  -8   1   5      536.27      534.17     26.93 o
  -7   1   5      114.91      146.25     21.52 o
  -6   1   5      509.74      481.54     19.43 o
  -5   1   5     8671.76     8640.24     81.06 o
  -4   1   5       24.13       22.41     15.48 o
  -3   1   5      303.49      333.40     17.84 o
  -2   1   5     7643.76     7169.34     76.92 o
  -1   1   5    13570.25    12882.25    135.15 o
   0   1   5     7131.53     6815.61     52.14 o
   1   1   5      899.06      860.97     19.25 o
   2   1   5       57.64       80.41     10.94 o
   3   1   5     4429.05     4256.34     39.52 o
   4   1   5     5990.37     5863.36     56.40 o
   5   1   5       22.62       43.26     23.10 o
   6   1   5       44.63       50.28     22.14 o
   7   1   5     2738.12     2720.32     56.37 o
   8   1   5       92.35       87.47     28.60 o
   9   1   5      784.54      883.58     40.74 o
  -9   2   5      172.75      195.31     33.73 o
  -8   2   5     5060.50     5033.30    118.23 o
  -7   2   5       62.09       35.39     20.06 o
  -6   2   5      601.90      605.51     20.75 o
  -5   2   5      519.52      480.15     18.19 o
  -4   2   5     6636.16     6430.19     63.81 o
  -3   2   5      424.78      369.24     22.19 o
  -2   2   5     8841.04     8676.98     71.66 o
  -1   2   5      773.98      745.99     13.59 o
   0   2   5    12786.06    12696.01    104.89 o
   1   2   5     1119.56     1070.83     29.82 o
   2   2   5    23864.75    23468.19    158.47 o
   3   2   5       50.93       32.04     16.84 o
   4   2   5      383.13      443.22     30.02 o
   5   2   5       69.21       83.58     19.47 o
   6   2   5     2986.41     2966.14     64.53 o
   7   2   5      593.37      535.61     33.65 o
   8   2   5      124.45      124.40     25.53 o
   9   2   5      231.81      211.45     30.13 o
  -9   3   5      794.75      750.31     35.77 o
  -8   3   5      367.94      383.96     29.12 o
  -7   3   5      234.18      251.77     22.20 o
  -6   3   5     5784.56     5867.78     56.94 o
  -5   3   5      691.18      661.96     25.17 o
  -4   3   5     1173.93     1205.59     27.99 o
  -3   3   5     2270.53     2236.44     35.55 o
  -2   3   5     8250.03     8101.02     59.63 o
  -1   3   5       61.31      127.57     10.23 o
   0   3   5     1041.28      963.54     18.78 o
   1   3   5      381.21      337.51     14.25 o
   2   3   5    11074.45    10900.87     76.90 o
   3   3   5       24.57       36.48     15.75 o
   4   3   5     9004.88     9030.60    124.44 o
   5   3   5      389.84      435.89     22.47 o
   6   3   5     7289.23     6967.75    103.75 o
   7   3   5     5795.33     5648.38     94.60 o
   8   3   5     3333.06     3206.59     82.83 o
   9   3   5     3985.04     3948.00     73.79 o
  -9   4   5      507.71      496.39     32.97 o
  -8   4   5      300.02      287.26     27.90 o
  -7   4   5     3770.58     3735.61     45.75 o
  -6   4   5     1398.71     1439.41     28.86 o
  -5   4   5     2805.52     2725.07     35.36 o
  -4   4   5      946.11      910.04     22.12 o
  -3   4   5    13016.86    12881.97     96.11 o
  -2   4   5     1086.42     1126.19     25.87 o
  -1   4   5      742.79      782.58     17.03 o
   0   4   5      212.25      204.90     11.87 o
   1   4   5    17252.60    17179.48    132.50 o
   2   4   5      188.58      184.64     11.62 o
   3   4   5     2570.28     2533.93     36.61 o
   4   4   5      909.53      919.68     27.50 o
   5   4   5     4787.47     4724.46     71.46 o
   6   4   5      105.52      150.68     19.97 o
   7   4   5     2738.95     2730.32     56.49 o
   8   4   5        7.84      -25.81     25.81 o
   9   4   5     1225.94     1337.61     46.80 o
  -9   5   5      245.05      193.91     29.45 o
  -8   5   5       30.52       30.27     32.56 o
  -7   5   5       89.50      129.20     32.22 o
  -6   5   5      155.83      143.43     20.85 o
  -5   5   5      504.18      487.87     18.75 o
  -4   5   5      410.59      390.94     16.71 o
  -3   5   5        1.36        0.42     12.43 o
  -2   5   5      370.54      468.45     16.58 o
  -1   5   5    16208.68    15462.23    116.26 o
   0   5   5     1464.34     1337.87     26.45 o
   1   5   5     1784.74     1741.08     26.60 o
   2   5   5      485.31      388.06     16.88 o
   3   5   5     4575.06     4627.95     50.86 o
   4   5   5     6662.11     6482.21     70.74 o
   5   5   5     4430.85     4346.02     58.03 o
   6   5   5       97.64       98.10     19.65 o
   7   5   5      104.61      129.58     25.41 o
   8   5   5     1926.44     1853.05     51.05 o
   9   5   5      137.30      155.35     29.08 o
  -9   6   5        0.90      -27.03     27.03 o
  -8   6   5     5679.92     5520.89     75.81 o
  -7   6   5      223.14      216.20     21.75 o
  -6   6   5      654.09      660.79     22.43 o
  -5   6   5     1885.53     1801.53     30.13 o
  -4   6   5       65.04       70.08     13.98 o
  -3   6   5      224.87      246.35     16.41 o
  -2   6   5      789.12      685.81     20.59 o
  -1   6   5       12.30       17.34      8.52 o
   0   6   5      685.73      673.21     17.92 o
   1   6   5     3443.53     3415.36     36.46 o
   2   6   5     3352.17     3435.37     41.56 o
   3   6   5      404.29      410.53     19.42 o
   4   6   5     2609.46     2632.75     43.21 o
   5   6   5        0.14        9.63     18.05 o
   6   6   5     6253.71     6135.93     72.86 o
   7   6   5      128.82      104.82     29.10 o
   8   6   5      192.38      202.72     28.77 o
   9   6   5      292.82      234.50     35.81 o
  -9   7   5      228.76      220.32     34.15 o
  -8   7   5        0.49      -10.68     25.57 o
  -7   7   5      139.83      162.07     21.40 o
  -6   7   5     3321.35     3319.69     47.39 o
  -5   7   5     1037.04     1039.10     24.16 o
  -4   7   5     5167.98     5122.62     50.77 o
  -3   7   5      792.62      787.46     17.93 o
  -2   7   5      837.75      839.07     20.68 o
  -1   7   5      865.42      680.78     15.65 o
   0   7   5     2010.39     1938.59     33.55 o
   1   7   5      157.83      157.69     13.34 o
   2   7   5        8.91        7.63     14.48 o
   3   7   5       60.27       49.54     15.95 o
   4   7   5     1504.96     1547.15     35.52 o
   5   7   5      109.27      125.34     20.11 o
   6   7   5        0.71       -7.22     18.63 o
   7   7   5       19.84       43.01     23.69 o
   8   7   5     3085.54     3029.72     62.38 o
   9   7   5      728.02      672.22     67.58 o
  -9   8   5       39.05      -20.20     30.04 o
  -8   8   5      799.71      841.37     34.49 o
  -7   8   5     1559.13     1589.11     36.56 o
  -6   8   5     1628.88     1562.31     34.65 o
  -5   8   5      451.25      419.60     26.02 o
  -4   8   5      165.73      161.03     14.61 o
  -3   8   5     5422.08     5051.43     47.82 o
  -2   8   5      142.52      156.11     16.04 o
  -1   8   5     1153.38     1166.45     19.73 o
   0   8   5      289.73      301.53     14.79 o
   1   8   5     6957.01     6853.32     58.32 o
   2   8   5      447.48      416.57     19.08 o
   3   8   5     4554.98     4523.51     51.67 o
   4   8   5     3339.09     3146.98     47.60 o
   5   8   5      362.66      376.78     26.36 o
   6   8   5       15.39       32.34     19.47 o
   7   8   5      662.03      667.04     50.65 o
   8   8   5      575.31      637.91     35.46 o
   9   8   5      856.29      892.01     75.05 o
  -9   9   5       79.03       65.03     31.99 o
  -8   9   5     1049.86     1128.01     38.89 o
  -7   9   5     2720.58     2710.93     64.58 o
  -6   9   5     3070.41     2890.78     44.12 o
  -5   9   5       59.44       64.56     18.41 o
  -4   9   5     4290.83     4193.91     50.05 o
  -3   9   5      623.50      668.98     18.03 o
  -2   9   5     2996.30     3117.18     35.43 o
  -1   9   5     3350.56     3006.70     30.69 o
   0   9   5      229.59      204.22     13.89 o
   1   9   5     1025.12     1048.37     23.25 o
   2   9   5     1267.09     1192.93     28.42 o
   3   9   5     7427.57     7437.59     71.47 o
   4   9   5      464.27      509.79     22.46 o
   5   9   5     2905.68     2927.66     48.16 o
   6   9   5     1248.42     1290.59     36.67 o
   7   9   5      556.02      483.21     33.05 o
   8   9   5     2647.46     2558.30     58.89 o
   9   9   5      748.67      757.74     42.52 o
  -9  10   5      123.88      146.03     33.44 o
  -8  10   5     3313.41     3281.48     67.88 o
  -7  10   5      202.59      237.40     22.52 o
  -6  10   5     2058.63     2152.61     58.25 o
  -5  10   5      432.78      459.82     32.79 o
  -4  10   5    14739.71    14640.55    184.94 o
  -3  10   5      639.72      603.67     23.16 o
  -2  10   5     3216.32     3156.46     37.89 o
  -1  10   5      907.62      904.89     18.96 o
   0  10   5     9122.53     8831.64     70.95 o
   1  10   5     1830.12     1824.27     28.28 o
   2  10   5     5501.77     5621.51     47.45 o
   3  10   5      153.90      211.01     19.91 o
   4  10   5     3287.13     3341.14     46.16 o
   5  10   5      401.78      463.27     25.15 o
   6  10   5     3302.75     3424.57     60.47 o
   7  10   5      620.21      684.18     61.78 o
   8  10   5      220.22      220.02     29.31 o
   9  10   5        3.19      -28.92     42.25 o
  -9  11   5      296.54      300.19     36.75 o
  -8  11   5     1190.89     1135.68     66.40 o
  -7  11   5      783.94      886.13     45.14 o
  -6  11   5     1689.53     1703.38     36.47 o
  -5  11   5     3956.20     3896.78     50.34 o
  -4  11   5     1817.33     1779.37     36.19 o
  -3  11   5     4746.13     4631.11     54.53 o
  -2  11   5     3957.26     3688.90     48.35 o
  -1  11   5    10023.20     9998.73     78.27 o
   0  11   5     4277.95     4191.83     42.61 o
   1  11   5      288.12      285.89     15.83 o
   2  11   5       76.41      112.35     11.70 o
   3  11   5    20336.40    20372.77    159.19 o
   4  11   5     2327.22     2340.56     39.87 o
   5  11   5       12.84       28.92     25.50 o
   6  11   5      247.05      262.83     23.53 o
   7  11   5     1932.56     1924.54     44.58 o
   8  11   5     1270.29     1252.57     62.53 o
   9  11   5        5.72       23.80     33.23 o
  -9  12   5     1232.23     1225.01     50.01 o
  -8  12   5       14.54       60.99     29.85 o
  -7  12   5     7875.03     7649.86     80.47 o
  -6  12   5     1007.49      996.57     29.83 o
  -5  12   5       39.98       27.25     18.21 o
  -4  12   5     1294.13     1226.77     31.57 o
  -3  12   5     9287.78     9204.75     83.75 o
  -2  12   5      374.32      328.41     14.25 o
  -1  12   5     1985.52     2017.99     29.46 o
   0  12   5      287.44      311.09     16.13 o
   1  12   5     8380.83     8642.57     71.46 o
   2  12   5      375.10      347.55     17.15 o
   3  12   5       28.01       66.92     17.46 o
   4  12   5      124.50       94.50     18.81 o
   5  12   5    12180.51    11957.21    129.60 o
   6  12   5       39.47       25.28     20.11 o
   7  12   5      380.90      466.94     28.38 o
   8  12   5       56.66       39.32     26.15 o
   9  12   5     3093.71     3063.44     89.50 o
  -9  13   5     4251.27     4235.99     82.62 o
  -8  13   5       11.75       54.94     25.70 o
  -7  13   5        6.22       -8.91     23.03 o
  -6  13   5     1851.90     1849.23     37.53 o
  -5  13   5     8623.87     8583.73     83.22 o
  -4  13   5      354.64      355.69     21.30 o
  -3  13   5     1071.30     1120.80     29.24 o
  -2  13   5     2366.30     2416.93     32.05 o
  -1  13   5     4072.72     4065.20     42.48 o
   0  13   5     2856.93     2895.45     49.17 o
   1  13   5      190.27      207.23     15.67 o
   2  13   5     1970.05     1976.25     31.00 o
   3  13   5     9293.98     9376.00     86.26 o
   4  13   5      288.86      319.71     21.54 o
   5  13   5        9.26      -17.41     19.07 o
   6  13   5      238.33      257.97     24.35 o
   7  13   5     5869.09     5887.85     77.05 o
   8  13   5     1158.80     1195.49     53.22 o
   9  13   5     1339.88     1365.48     58.98 o
  -9  14   5        9.96       47.63     32.68 o
  -8  14   5     1044.49     1066.38     39.04 o
  -7  14   5     2017.65     2038.80     47.58 o
  -6  14   5      821.22      779.85     31.23 o
  -5  14   5       48.87       80.14     18.86 o
  -4  14   5    13311.11    13348.62    114.54 o
  -3  14   5     3836.73     3620.51     46.90 o
  -2  14   5     4776.44     4781.24     47.34 o
  -1  14   5     1642.32     1601.68     27.92 o
   0  14   5    16944.00    17061.89    124.32 o
   1  14   5     1731.12     1727.81     32.34 o
   2  14   5     7091.61     7060.51     63.09 o
   3  14   5       51.08       28.69     17.56 o
   4  14   5     5174.93     5072.31     59.56 o
   5  14   5     4520.53     4718.73     76.58 o
   6  14   5     5427.69     5299.76     70.51 o
   7  14   5      503.95      630.52     48.54 o
   8  14   5     1344.24     1270.30     54.00 o
  -9  15   5      544.79      592.28     42.43 o
  -8  15   5      231.98      234.76     29.01 o
  -7  15   5       43.83       29.50     24.12 o
  -6  15   5     2619.53     2655.09     51.03 o
  -5  15   5     1439.10     1454.87     33.75 o
  -4  15   5      194.89      225.94     19.85 o
  -3  15   5      984.21     1016.96     23.30 o
  -2  15   5     5926.75     5942.85     55.27 o
  -1  15   5      187.05      198.05     15.92 o
   0  15   5     7740.32     7699.66     66.79 o
   1  15   5     1284.93     1338.54     30.10 o
   2  15   5     1655.99     1758.92     30.65 o
   3  15   5     1046.24     1076.61     30.14 o
   4  15   5     8436.97     8667.19     84.41 o
   5  15   5      182.29      207.26     21.12 o
   6  15   5      391.59      451.93     29.01 o
   7  15   5      745.82      773.71     33.10 o
   8  15   5     3729.84     3726.55     85.39 o
  -8  16   5     2925.23     2696.77     58.10 o
  -7  16   5     1394.55     1383.49     55.00 o
  -6  16   5     1648.67     1603.67     43.07 o
  -5  16   5      198.92      214.96     20.50 o
  -4  16   5      359.90      339.27     21.51 o
  -3  16   5     3931.42     4046.79     44.07 o
  -2  16   5     4489.15     4563.64     56.39 o
  -1  16   5      376.32      381.66     18.09 o
   0  16   5     3138.28     3197.02     53.34 o
   1  16   5     3054.04     3061.79     38.97 o
   2  16   5      100.95      126.20     16.00 o
   3  16   5      904.20      942.34     31.29 o
   4  16   5     7449.36     7481.85     84.43 o
   5  16   5     5924.22     5833.79     67.38 o
   6  16   5     2091.63     2103.78     67.97 o
   7  16   5     3154.50     3097.41     65.37 o
   8  16   5     1848.79     1659.82     65.76 o
  -8  17   5      120.20      193.57     29.00 o
  -7  17   5        0.82       -5.42     25.97 o
  -6  17   5        1.49       45.21     23.85 o
  -5  17   5     1361.56     1391.79     39.51 o
  -4  17   5     1240.22     1248.54     34.72 o
  -3  17   5       24.42       39.60     14.53 o
  -2  17   5     1574.19     1547.84     29.43 o
  -1  17   5     5987.76     6278.82     58.73 o
   0  17   5     2139.56     2132.85     33.32 o
   1  17   5      261.20      296.45     18.12 o
   2  17   5       29.22       26.93     16.97 o
   3  17   5     2838.75     2782.04     43.53 o
   4  17   5      164.47      200.96     25.60 o
   5  17   5     1179.36     1204.99     33.74 o
   6  17   5      843.20      872.30     37.38 o
   7  17   5     2118.26     2122.04     56.52 o
   8  17   5       24.89       50.18     33.95 o
  -8  18   5     2255.67     2221.71     53.77 o
  -7  18   5      155.91      124.77     30.65 o
  -6  18   5      187.80      204.08     26.71 o
  -5  18   5      466.84      473.82     28.56 o
  -4  18   5     3156.11     3213.91     46.25 o
  -3  18   5     2057.59     2092.35     32.72 o
  -2  18   5     4164.88     4010.61     45.18 o
  -1  18   5     1624.86     1624.24     35.29 o
   0  18   5       23.76       40.88     20.57 o
   1  18   5     2839.50     2862.01     38.92 o
   2  18   5      988.64     1055.04     31.93 o
   3  18   5     3458.07     3389.98     42.11 o
   4  18   5        6.67        5.71     19.82 o
   5  18   5       88.39       92.47     20.46 o
   6  18   5     3191.82     3160.55     68.16 o
   7  18   5       36.70       22.31     27.55 o
   8  18   5        1.97       11.33     33.05 o
  -8  19   5        0.17       42.42     27.44 o
  -7  19   5       38.46        0.75     24.90 o
  -6  19   5      790.83      835.63     38.36 o
  -5  19   5      398.74      421.89     28.42 o
  -4  19   5     1534.44     1649.79     35.41 o
  -3  19   5        1.41       -1.34     14.55 o
  -2  19   5      737.80      702.22     23.99 o
  -1  19   5       63.79       58.59     12.75 o
   0  19   5        7.91        3.05     16.70 o
   1  19   5     2313.09     2318.88     35.69 o
   2  19   5        7.24       25.00     15.75 o
   3  19   5        1.03       16.34     17.77 o
   4  19   5      399.76      425.78     23.75 o
   5  19   5     1269.44     1274.09     34.89 o
   6  19   5      133.11      104.75     28.02 o
   7  19   5        0.81      -26.85     26.85 o
   8  19   5     4098.24     4074.88     91.94 o
  -8  20   5     1129.49     1072.24     72.46 o
  -7  20   5      403.00      437.40     31.81 o
  -6  20   5      487.61      500.23     31.12 o
  -5  20   5      913.19      961.40     35.40 o
  -4  20   5       49.44       31.96     22.01 o
  -3  20   5     4260.09     4284.71     47.72 o
  -2  20   5      598.64      626.01     21.33 o
  -1  20   5      628.89      640.20     18.83 o
   0  20   5     1489.00     1446.16     27.05 o
   1  20   5     8150.54     8194.82     73.46 o
   2  20   5       43.57       49.92     16.39 o
   3  20   5     1982.36     2014.29     38.82 o
   4  20   5       21.80       13.05     20.40 o
   5  20   5     1588.93     1619.49     52.22 o
   6  20   5     1716.06     1561.83     62.39 o
   7  20   5      909.76      889.17     43.04 o
   8  20   5       15.59       34.35     55.45 o
  -8  21   5      378.04      424.33     34.53 o
  -7  21   5       55.64       39.01     33.30 o
  -6  21   5      453.91      445.61     31.14 o
  -5  21   5      980.27      991.39     36.48 o
  -4  21   5     2928.05     2983.18     53.73 o
  -3  21   5       79.91      106.87     18.10 o
  -2  21   5     1128.69     1075.95     27.31 o
  -1  21   5     2591.17     2627.21     33.26 o
   0  21   5     2752.99     2717.16     35.01 o
   1  21   5     1366.35     1399.75     31.08 o
   2  21   5      740.26      775.43     24.17 o
   3  21   5     1910.61     2039.73     39.58 o
   4  21   5      918.25      980.29     34.41 o
   5  21   5     3730.04     3639.32     60.98 o
   6  21   5      558.25      599.92     36.91 o
   7  21   5      457.81      490.63     37.94 o
  -7  22   5      482.66      529.30     34.52 o
  -6  22   5     1733.09     1800.53     47.89 o
  -5  22   5      364.84      391.97     29.34 o
  -4  22   5     2777.06     2615.68     51.46 o
  -3  22   5       15.65       25.72     18.08 o
  -2  22   5     1929.77     1977.81     34.46 o
  -1  22   5       28.20       44.49     16.44 o
   0  22   5      855.27      807.16     21.70 o
   1  22   5      216.79      261.62     17.19 o
   2  22   5      891.36      921.97     26.01 o
   3  22   5      139.96      134.25     20.24 o
   4  22   5     1755.63     1777.79     38.95 o
   5  22   5       95.33      105.63     24.58 o
   6  22   5     5651.18     5778.69    105.81 o
   7  22   5      246.68      242.18     33.78 o
  -7  23   5        2.56       27.15     37.18 o
  -6  23   5     1083.26     1077.01     39.86 o
  -5  23   5      135.39      130.07     26.10 o
  -4  23   5     1722.58     1563.05     43.02 o
  -3  23   5      512.59      550.81     33.59 o
  -2  23   5     2363.72     2435.89     50.54 o
  -1  23   5     3416.36     3444.19     44.50 o
   0  23   5     2321.61     2286.53     33.18 o
   1  23   5       91.94      104.92     15.84 o
   2  23   5     3655.70     3701.77     46.97 o
   3  23   5     1582.05     1559.64     36.63 o
   4  23   5     5224.87     5203.14     72.41 o
   5  23   5      496.31      442.96     30.16 o
   6  23   5     1437.99     1458.85     49.92 o
   7  23   5      411.90      413.96     37.19 o
  -7  24   5     2906.48     2776.05     61.93 o
  -6  24   5       49.36       25.73     26.06 o
  -5  24   5      109.59      122.03     25.78 o
  -4  24   5      896.86      960.36     36.01 o
  -3  24   5     7488.72     7122.53     86.96 o
  -2  24   5      353.84      414.77     32.18 o
  -1  24   5      608.53      598.14     22.91 o
   0  24   5      471.39      489.62     25.66 o
   1  24   5    13665.96    13287.97    100.10 o
   2  24   5     6862.06     6811.13     62.61 o
   3  24   5      797.86      823.68     26.08 o
   4  24   5      865.57      769.79     43.40 o
   5  24   5     3098.26     3036.24     63.09 o
   6  24   5      210.36      233.72     33.12 o
   7  24   5      552.73      549.36     40.21 o
  -7  25   5      114.26      121.27     32.64 o
  -6  25   5      143.41      174.59     28.56 o
  -5  25   5     5789.80     5681.81     80.40 o
  -4  25   5      984.36     1000.81     37.33 o
  -3  25   5        0.62       34.01     22.95 o
  -2  25   5      152.75      211.50     23.29 o
  -1  25   5     2735.49     2776.64     50.26 o
   0  25   5       31.30       42.67     15.18 o
   1  25   5      318.75      355.40     19.39 o
   2  25   5      719.17      766.11     27.18 o
   3  25   5     3805.21     3981.09     62.03 o
   4  25   5      396.17      354.49     24.97 o
   5  25   5       73.01       60.45     21.94 o
   6  25   5      454.58      415.98     31.79 o
  -6  26   5       74.19       84.02     27.89 o
  -5  26   5       75.99       61.49     25.96 o
  -4  26   5     3114.53     3141.74     58.31 o
  -3  26   5     4510.61     4431.67     83.25 o
  -2  26   5     1334.76     1384.96     36.45 o
  -1  26   5       40.88       31.11     17.74 o
   0  26   5     3635.51     3617.69     48.02 o
   1  26   5     2720.79     2747.66     38.37 o
   2  26   5     4371.26     4369.70     48.96 o
   3  26   5       84.46       72.56     20.51 o
   4  26   5        5.86        1.29     20.17 o
   5  26   5     1620.38     1579.68     43.39 o
   6  26   5     1365.53     1369.53     61.20 o
  -6  27   5     1622.29     1563.25     55.58 o
  -5  27   5       46.61       70.53     26.45 o
  -4  27   5     1469.65     1515.67     45.41 o
  -3  27   5      200.81      143.77     25.81 o
  -2  27   5     6395.18     6233.97     78.74 o
  -1  27   5        7.85       -2.45     19.21 o
   0  27   5     8075.77     8167.37     77.84 o
   1  27   5      827.26      866.46     24.92 o
   2  27   5     1338.84     1385.97     33.28 o
   3  27   5        1.77      -19.20     19.20 o
   4  27   5     2736.34     2701.85     48.96 o
   5  27   5      497.99      521.71     29.14 o
   6  27   5      269.53      248.52     29.95 o
  -6  28   5       87.00       58.01     28.88 o
  -5  28   5        0.50       -1.24     25.81 o
  -4  28   5     2673.13     2581.29     54.98 o
  -3  28   5     2333.15     2395.63     52.41 o
  -2  28   5      127.80      156.80     22.06 o
  -1  28   5        7.05       78.59     20.72 o
   0  28   5     1915.22     1990.96     38.20 o
   1  28   5     1046.86     1144.38     37.02 o
   2  28   5     1078.58     1083.27     37.09 o
   3  28   5       21.08        1.03     20.02 o
   4  28   5      297.99      319.55     25.64 o
   5  28   5      609.25      591.58     30.69 o
  -5  29   5     2491.18     2378.03     55.99 o
  -4  29   5       68.91       57.29     26.24 o
  -3  29   5      327.67      399.34     30.52 o
  -2  29   5        2.80      -11.45     19.93 o
  -1  29   5     4072.80     4078.55     57.70 o
   0  29   5       25.31       10.80     18.39 o
   1  29   5      278.97      273.36     21.96 o
   2  29   5      850.85      908.45     31.40 o
   3  29   5     1894.43     1989.31     52.46 o
   4  29   5      244.90      226.84     24.89 o
   5  29   5      334.75      402.15     28.92 o
  -5  30   5      799.93      795.98     38.84 o
  -4  30   5     1722.75     1681.00     49.10 o
  -3  30   5     1347.05     1307.81     43.16 o
  -2  30   5      501.27      489.17     32.11 o
  -1  30   5      291.74      277.72     24.64 o
   0  30   5     1141.39     1055.46     33.59 o
   1  30   5     2689.44     2622.19     48.68 o
   2  30   5     4619.70     4577.82     61.75 o
   3  30   5       88.41       83.92     21.92 o
   4  30   5      125.17      150.75     24.07 o
   5  30   5      230.63      211.16     36.20 o
  -4  31   5      966.95      977.17     41.21 o
  -3  31   5      130.87      105.80     32.10 o
  -2  31   5      669.01      645.65     34.46 o
  -1  31   5      106.47      102.69     22.82 o
   0  31   5     1066.04     1155.28     35.22 o
   1  31   5      162.86      169.45     24.17 o
   2  31   5      309.41      325.97     29.10 o
   3  31   5       77.01       89.15     22.66 o
   4  31   5     1353.72     1404.09     40.26 o
  -4  32   5     1039.08     1014.20     42.29 o
  -3  32   5     1322.79     1336.05     44.89 o
  -2  32   5       68.78       47.46     26.05 o
  -1  32   5      107.41       98.68     23.03 o
   0  32   5        7.36       -4.22     24.71 o
   1  32   5     1579.58     1640.38     47.61 o
   2  32   5      232.99      286.77     30.69 o
   3  32   5      350.11      388.22     29.81 o
  -3  33   5      241.89      244.62     30.58 o
  -2  33   5      218.06      249.21     30.10 o
  -1  33   5     2477.16     2350.87     48.35 o
   0  33   5        9.16       13.40     25.71 o
   1  33   5     2010.80     2087.44     58.09 o
   2  33   5       10.02       30.10     26.09 o
   3  33   5     1818.37     1766.53     53.60 o
  -2  34   5      691.24      676.54     36.72 o
  -1  34   5        0.23        9.09     30.65 o
   0  34   5      939.13      907.47     39.63 o
   1  34   5     2291.12     2301.82     74.46 o
   2  34   5      415.11      402.83     36.82 o
  -1  35   5      508.94      502.29     40.36 o
   0  35   5     1061.91     1064.97     54.78 o
  -8   0   6       61.73      122.67     45.83 o
  -6   0   6     3302.33     3385.71    123.96 o
  -4   0   6     1191.63     1149.82     41.92 o
  -2   0   6     5681.11     5706.56     84.68 o
   0   0   6     6316.20     6205.08    134.91 o
   2   0   6     1624.75     1709.64     42.92 o
   4   0   6     1532.95     1467.31     57.06 o
   6   0   6      151.69      179.39     37.05 o
   8   0   6     1464.20     1493.25    100.50 o
  -9   1   6      120.75      116.63     34.57 o
  -8   1   6      496.57      508.60     42.25 o
  -7   1   6     2931.09     2783.82     46.47 o
  -6   1   6      589.95      581.22     25.81 o
  -5   1   6       98.48      105.05     26.24 o
  -4   1   6     1984.52     1991.97     36.08 o
  -3   1   6     2057.41     1978.09     44.57 o
  -2   1   6     1011.81      928.78     25.53 o
  -1   1   6     1806.48     1811.03     25.21 o
   0   1   6      926.73      912.96     24.21 o
   1   1   6     2920.70     2712.67     38.72 o
   2   1   6     1087.62     1128.41     24.98 o
   3   1   6     3832.75     3711.52     43.35 o
   4   1   6      286.59      333.67     19.90 o
   5   1   6     2822.20     2812.54     54.19 o
   6   1   6     1055.00     1034.93     37.76 o
   7   1   6     3567.47     3434.38     64.96 o
   8   1   6      126.62      123.25     28.01 o
   9   1   6      276.79      223.61     32.45 o
  -9   2   6     2619.03     2686.12     77.70 o
  -8   2   6       65.89       98.28     31.75 o
  -7   2   6      560.86      596.42     31.28 o
  -6   2   6       12.77       -4.63     19.04 o
  -5   2   6      900.56      932.59     28.05 o
  -4   2   6     2953.66     2752.57     41.28 o
  -3   2   6      304.28      293.92     19.71 o
  -2   2   6      138.51      130.88     14.15 o
  -1   2   6     3505.13     3251.63     33.62 o
   0   2   6     3058.33     3034.39     33.13 o
   1   2   6      755.18      790.08     19.86 o
   2   2   6      674.48      740.81     19.99 o
   3   2   6     5677.67     5663.42     63.96 o
   4   2   6     1238.71     1291.77     32.25 o
   5   2   6     4051.52     3863.17     66.58 o
   6   2   6      699.44      672.50     33.19 o
   7   2   6      569.87      611.78     33.96 o
   8   2   6       21.28       51.22     26.64 o
   9   2   6     2002.28     2060.63     58.79 o
  -9   3   6      190.55      290.08     60.20 o
  -8   3   6      682.99      804.51     36.06 o
  -7   3   6     1627.08     1633.21     43.83 o
  -6   3   6      939.81      917.34     29.11 o
  -5   3   6      582.78      578.64     24.16 o
  -4   3   6     4707.50     4716.33     54.90 o
  -3   3   6      793.16      757.11     24.02 o
  -2   3   6    11871.70    11454.78     97.77 o
  -1   3   6       28.37       62.86     10.48 o
   0   3   6     1587.11     1620.02     26.20 o
   1   3   6     5134.56     4957.45     47.78 o
   2   3   6     5820.13     5606.09     52.22 o
   3   3   6      254.51      259.57     20.00 o
   4   3   6       29.84       74.76     17.91 o
   5   3   6     1596.33     1581.76     57.41 o
   6   3   6     1454.81     1464.31     44.29 o
   7   3   6     1778.39     1726.67     48.89 o
   8   3   6      573.57      514.27     35.51 o
   9   3   6       70.09       88.61     29.57 o
  -9   4   6       35.74       66.45     34.41 o
  -8   4   6     5454.81     5443.95     77.27 o
  -7   4   6      377.44      364.98     30.16 o
  -6   4   6      290.59      281.29     26.64 o
  -5   4   6     2004.69     1985.75     39.93 o
  -4   4   6     5018.10     4858.02     70.58 o
  -3   4   6       35.20       30.34     14.01 o
  -2   4   6        3.70       22.59     13.64 o
  -1   4   6      135.56      146.23     14.25 o
   0   4   6    11900.01    11528.68     82.42 o
   1   4   6      633.94      639.13     18.92 o
   2   4   6      391.76      438.69     17.34 o
   3   4   6     1294.46     1266.52     42.30 o
   4   4   6     6937.82     6649.05    105.36 o
   5   4   6      375.54      372.63     35.47 o
   6   4   6      224.55      222.26     37.55 o
   7   4   6      276.93      294.09     33.11 o
   8   4   6     2932.71     2974.44     63.82 o
   9   4   6       11.65       17.46     28.16 o
  -9   5   6       16.93      -38.63     42.98 o
  -8   5   6      621.33      639.39     34.31 o
  -7   5   6     1799.80     1820.34     51.65 o
  -6   5   6     4196.92     4322.54     63.85 o
  -5   5   6     1263.53     1284.98     27.41 o
  -4   5   6        9.83        7.77     18.22 o
  -3   5   6     2937.81     2787.87     35.59 o
  -2   5   6     1286.09     1155.09     25.77 o
  -1   5   6     6254.90     6195.17     46.47 o
   0   5   6     3347.92     3242.88     42.67 o
   1   5   6     3694.82     3615.08     39.87 o
   2   5   6     8809.23     8474.63     70.29 o
   3   5   6     1118.69     1051.98     28.09 o
   4   5   6        0.67        3.77     18.51 o
   5   5   6     3368.66     3346.20     58.99 o
   6   5   6     5365.01     5179.58     78.13 o
   7   5   6     1350.59     1402.18     53.12 o
   8   5   6      476.19      502.54     34.67 o
   9   5   6      117.69      126.46     30.72 o
  -9   6   6     1870.45     1988.32     61.13 o
  -8   6   6        6.74      -25.14     25.14 o
  -7   6   6       19.95       38.29     24.47 o
  -6   6   6      450.96      404.49     28.09 o
  -5   6   6     9524.15     9401.20     79.16 o
  -4   6   6       74.21       77.78     15.53 o
  -3   6   6     6279.13     6028.00     55.92 o
  -2   6   6       51.49       56.65     14.58 o
  -1   6   6    14361.13    13919.84    113.35 o
   0   6   6      254.09      233.99     18.05 o
   1   6   6     8015.06     7742.41     73.75 o
   2   6   6     1727.33     1702.50     32.97 o
   3   6   6     3124.13     3055.11     42.96 o
   4   6   6     2641.75     2625.53     44.88 o
   5   6   6     3381.32     3406.74     52.34 o
   6   6   6      377.25      400.79     30.27 o
   7   6   6     1577.71     1563.61     48.08 o
   8   6   6      170.69      173.96     34.22 o
   9   6   6     5257.56     5272.37     89.13 o
  -9   7   6      209.26      191.31     39.94 o
  -8   7   6      744.71      667.70     34.90 o
  -7   7   6     4434.60     4317.01     66.09 o
  -6   7   6      560.03      619.15     30.84 o
  -5   7   6      755.59      760.65     26.13 o
  -4   7   6      808.90      709.10     31.59 o
  -3   7   6     2555.10     2337.65     33.13 o
  -2   7   6      192.97      203.69     15.95 o
  -1   7   6     6734.85     6436.98     56.25 o
   0   7   6      276.29      296.54     19.09 o
   1   7   6     4980.46     4921.90     48.48 o
   2   7   6     4908.14     4778.60     65.55 o
   3   7   6     1379.35     1408.57     32.46 o
   4   7   6     1038.17     1067.78     32.23 o
   5   7   6      978.20      936.98     31.62 o
   6   7   6     1659.88     1599.19     46.32 o
   7   7   6     1001.77      987.94     46.03 o
   8   7   6     1587.81     1517.00     75.15 o
  -9   8   6      448.51      432.18     39.99 o
  -8   8   6     2696.87     2796.59     61.56 o
  -7   8   6      792.79      865.30     38.57 o
  -6   8   6      131.84      116.40     25.28 o
  -5   8   6      935.08     1020.25     33.82 o
  -4   8   6     2359.32     2414.83     37.55 o
  -3   8   6      277.41      248.73     16.86 o
  -2   8   6        2.76        9.38     16.15 o
  -1   8   6      833.76      844.13     24.09 o
   0   8   6    14811.73    14718.49    109.15 o
   1   8   6      296.43      310.48     19.20 o
   2   8   6     1064.35     1075.12     24.65 o
   3   8   6        0.51       15.67     17.37 o
   4   8   6    16032.09    15747.68    156.06 o
   5   8   6     1981.75     1971.67     42.41 o
   6   8   6      980.86     1016.21     47.99 o
   7   8   6      169.36      161.12     28.15 o
   8   8   6     3759.57     3726.16     72.25 o
  -9   9   6     1058.16     1165.25     99.70 o
  -8   9   6      470.36      413.18     37.21 o
  -7   9   6      624.87      639.77     35.73 o
  -6   9   6     1804.68     1827.28     51.48 o
  -5   9   6      239.16      267.29     21.36 o
  -4   9   6      107.56       99.91     19.25 o
  -3   9   6     2969.37     3010.32     42.66 o
  -2   9   6     4043.50     4226.73     50.12 o
  -1   9   6      130.94       86.49     18.38 o
   0   9   6       68.47       53.95     15.80 o
   1   9   6       24.82       24.02     14.19 o
   2   9   6     1432.49     1450.39     27.05 o
   3   9   6        1.65       -6.07     17.26 o
   4   9   6       20.89       56.72     18.71 o
   5   9   6        4.70       -9.14     19.78 o
   6   9   6     1989.49     1971.80     54.20 o
   7   9   6        1.16       -9.84     31.58 o
   8   9   6       16.50        9.58     27.21 o
  -9  10   6     1402.30     1416.45     54.37 o
  -8  10   6       29.52       28.68     43.62 o
  -7  10   6       23.86       59.90     24.79 o
  -6  10   6       87.66      137.74     26.63 o
  -5  10   6     8761.98     8618.93     84.20 o
  -4  10   6     2847.66     2686.04     42.42 o
  -3  10   6     2160.19     2097.95     37.22 o
  -2  10   6     2281.23     2148.99     36.90 o
  -1  10   6      799.00      775.78     21.97 o
   0  10   6     1956.33     2040.23     34.87 o
   1  10   6     4659.44     4779.03     48.38 o
   2  10   6      637.68      578.91     22.03 o
   3  10   6        3.08        0.43     17.74 o
   4  10   6      671.13      720.70     26.54 o
   5  10   6     2062.72     2090.22     44.01 o
   6  10   6      123.16      165.09     27.20 o
   7  10   6     1079.27     1124.07     47.81 o
   8  10   6      554.23      649.37     38.70 o
  -8  11   6     1253.07     1324.70     50.34 o
  -7  11   6     1050.19     1046.41     37.86 o
  -6  11   6       61.05       34.69     20.10 o
  -5  11   6        3.97       22.04     19.82 o
  -4  11   6      104.01      139.37     20.66 o
  -3  11   6      708.24      718.12     26.33 o
  -2  11   6       60.00       35.97     18.20 o
  -1  11   6      606.07      499.93     23.97 o
   0  11   6      227.67      209.26     16.41 o
   1  11   6     4643.69     4537.35     47.20 o
   2  11   6     1204.23     1205.82     26.72 o
   3  11   6     2306.71     2303.82     40.13 o
   4  11   6        6.85       14.35     18.66 o
   5  11   6     1611.24     1587.07     40.13 o
   6  11   6       13.85       -6.78     21.36 o
   7  11   6     2308.55     2277.33     56.14 o
   8  11   6       25.94       21.24     28.07 o
  -8  12   6      264.60      307.30     35.79 o
  -7  12   6      293.12      326.87     40.76 o
  -6  12   6     4699.56     4595.50     58.87 o
  -5  12   6      155.92      149.25     20.74 o
  -4  12   6     6099.57     5989.87     65.54 o
  -3  12   6      812.88      800.04     25.94 o
  -2  12   6      104.46       81.01     17.96 o
  -1  12   6      785.36      836.15     22.27 o
   0  12   6    10232.81    10065.91     81.66 o
   1  12   6      759.85      712.86     21.49 o
   2  12   6       56.04       22.36     14.73 o
   3  12   6      564.60      634.10     25.23 o
   4  12   6     2360.12     2338.93     41.95 o
   5  12   6     3018.66     3016.01     58.14 o
   6  12   6      163.34      132.74     23.92 o
   7  12   6      107.69      137.20     39.35 o
   8  12   6     2030.47     2001.18     67.01 o
  -8  13   6     1975.63     1966.34    102.90 o
  -7  13   6     2119.59     2107.12     57.62 o
  -6  13   6      379.30      363.70     24.57 o
  -5  13   6       11.51      -14.25     24.18 o
  -4  13   6     4285.43     4232.42     53.75 o
  -3  13   6     1193.71     1217.66     32.06 o
  -2  13   6     4644.69     4570.88     77.49 o
  -1  13   6      315.25      322.17     17.38 o
   0  13   6       32.46       21.12     14.86 o
   1  13   6     1194.85     1152.00     27.47 o
   2  13   6      173.20      215.20     22.40 o
   3  13   6        0.85       34.92     18.64 o
   4  13   6       23.32       27.57     18.90 o
   5  13   6       14.54       35.69     22.09 o
   6  13   6     2368.14     2318.36     48.94 o
   7  13   6     1155.76     1150.84     43.44 o
   8  13   6        7.87        2.92     32.66 o
  -8  14   6       41.22      116.00     34.04 o
  -7  14   6      233.32      254.66     40.79 o
  -6  14   6       70.88       89.71     25.75 o
  -5  14   6     3511.05     3343.03     49.19 o
  -4  14   6      100.02      133.16     20.09 o
  -3  14   6      332.09      309.90     25.00 o
  -2  14   6        0.47       -8.63     17.32 o
  -1  14   6     7350.77     7228.71     64.65 o
   0  14   6      657.09      648.31     21.39 o
   1  14   6     2148.94     2204.42     34.59 o
   2  14   6      996.84      998.38     25.27 o
   3  14   6     9878.22     9663.36     91.43 o
   4  14   6       31.66       27.65     19.16 o
   5  14   6     9541.17     9470.80    102.09 o
   6  14   6      121.31      146.30     24.61 o
   7  14   6       95.05       95.17     27.88 o
   8  14   6       60.48       92.95     35.19 o
  -8  15   6      366.95      382.55     38.95 o
  -7  15   6     2182.06     2101.18     65.82 o
  -6  15   6      639.39      562.69     31.37 o
  -5  15   6       59.00       58.16     20.30 o
  -4  15   6        9.76       36.50     22.15 o
  -3  15   6     7097.60     6991.36     72.38 o
  -2  15   6     5417.80     5237.74     52.00 o
  -1  15   6        2.74       -8.70     14.85 o
   0  15   6     1459.07     1457.67     44.96 o
   1  15   6     2050.01     2093.71     34.09 o
   2  15   6     1633.35     1652.94     31.25 o
   3  15   6      407.44      445.88     24.13 o
   4  15   6       91.69       73.30     20.42 o
   5  15   6      318.49      373.71     27.07 o
   6  15   6      612.07      624.41     39.03 o
   7  15   6      401.94      356.21     33.11 o
   8  15   6      298.16      319.43     41.23 o
  -8  16   6     1187.15     1145.34     49.91 o
  -7  16   6      329.74      400.39     36.86 o
  -6  16   6     2344.10     2280.50     50.13 o
  -5  16   6      690.61      715.01     28.01 o
  -4  16   6     7776.50     7643.16     78.60 o
  -3  16   6       90.29       95.50     19.19 o
  -2  16   6       31.43       14.33     14.78 o
  -1  16   6     1662.75     1587.39     30.11 o
   0  16   6     6845.09     6683.52     62.75 o
   1  16   6     1819.97     1801.80     33.15 o
   2  16   6       58.52       29.77     15.96 o
   3  16   6      275.37      232.77     21.78 o
   4  16   6     3325.26     3298.60     50.35 o
   5  16   6        5.74       34.93     20.55 o
   6  16   6       44.80       68.80     24.04 o
   7  16   6       69.11       33.31     33.67 o
   8  16   6     3911.88     3959.16     93.06 o
  -8  17   6     1152.35     1164.48     69.60 o
  -7  17   6       34.95       38.27     30.54 o
  -6  17   6     1312.62     1276.44     43.43 o
  -5  17   6      657.75      614.57     31.55 o
  -4  17   6     1502.51     1520.85     36.35 o
  -3  17   6      252.46      297.58     25.51 o
  -2  17   6     5190.03     5038.63     59.30 o
  -1  17   6       51.32       55.52     16.11 o
   0  17   6     1620.04     1676.47     32.00 o
   1  17   6     4577.14     4623.59     50.94 o
   2  17   6     6856.51     6962.51     66.02 o
   3  17   6      309.98      333.74     23.18 o
   4  17   6       34.18       35.78     24.71 o
   5  17   6     1257.33     1258.88     36.05 o
   6  17   6     6810.31     6824.61     86.06 o
   7  17   6     2718.79     2858.35     75.86 o
  -7  18   6      443.80      486.41     33.22 o
  -6  18   6      119.28      130.65     26.94 o
  -5  18   6     2765.01     2727.90     53.07 o
  -4  18   6      585.67      593.98     26.24 o
  -3  18   6     3194.44     3231.88     47.81 o
  -2  18   6      836.52      872.20     27.76 o
  -1  18   6     3823.20     3952.79     46.20 o
   0  18   6     1288.45     1223.73     32.57 o
   1  18   6     6445.90     6273.06     86.27 o
   2  18   6      151.83      205.47     18.36 o
   3  18   6     2215.95     2282.81     42.44 o
   4  18   6     1082.65     1191.58     34.55 o
   5  18   6     3085.73     2933.92     50.01 o
   6  18   6      212.63      208.29     40.80 o
   7  18   6      415.53      471.55     70.20 o
  -7  19   6     1988.73     2078.95     52.26 o
  -6  19   6      165.10      180.22     27.85 o
  -5  19   6        1.00       30.41     24.61 o
  -4  19   6      120.33      153.37     21.12 o
  -3  19   6    11816.55    11601.47    106.34 o
  -2  19   6      210.77      218.41     21.27 o
  -1  19   6     2061.56     2061.40     34.92 o
   0  19   6       66.55       59.92     16.78 o
   1  19   6     2016.20     2136.43     49.96 o
   2  19   6      316.94      345.50     20.18 o
   3  19   6     5045.43     5097.43     68.33 o
   4  19   6      464.40      459.00     28.87 o
   5  19   6     1541.50     1563.34     39.40 o
   6  19   6      876.55      896.82     61.48 o
   7  19   6      738.84      705.17     47.65 o
  -7  20   6      230.81      222.89     30.46 o
  -6  20   6       29.43       45.73     26.80 o
  -5  20   6      451.12      468.81     30.97 o
  -4  20   6     4132.28     4325.14     65.71 o
  -3  20   6     1211.51     1213.38     33.26 o
  -2  20   6     1205.98     1256.16     33.58 o
  -1  20   6      941.89      948.37     26.16 o
   0  20   6     3294.98     3464.08     44.52 o
   1  20   6     3883.87     3680.28     46.38 o
   2  20   6       38.35       58.21     23.98 o
   3  20   6      559.66      585.23     26.90 o
   4  20   6     9916.73     9874.76     97.53 o
   5  20   6      362.72      403.90     26.18 o
   6  20   6      828.96      870.48     53.32 o
   7  20   6     1546.60     1484.21     61.13 o
  -7  21   6      222.49      318.75     49.36 o
  -6  21   6     2825.80     2866.67     58.07 o
  -5  21   6        0.89        1.53     24.28 o
  -4  21   6      147.06      107.76     25.17 o
  -3  21   6     1393.27     1377.95     35.46 o
  -2  21   6     2070.03     2179.07     41.24 o
  -1  21   6      699.99      741.68     24.33 o
   0  21   6     1310.83     1358.08     31.65 o
   1  21   6      106.24       94.95     18.09 o
   2  21   6     5328.09     5293.34     63.23 o
   3  21   6      403.41      426.25     25.43 o
   4  21   6       40.28       63.86     21.06 o
   5  21   6        8.85       -6.94     23.78 o
   6  21   6     3287.94     3184.82     68.99 o
   7  21   6       22.99      -22.31     30.59 o
  -7  22   6       44.12       68.61     28.65 o
  -6  22   6       40.09       17.31     26.63 o
  -5  22   6     1353.05     1486.04     55.74 o
  -4  22   6     1065.74     1084.30     37.73 o
  -3  22   6        5.58       -6.66     22.64 o
  -2  22   6      383.45      367.28     24.07 o
  -1  22   6     1153.28     1157.14     35.95 o
   0  22   6     2279.97     2339.64     34.21 o
   1  22   6     1481.08     1493.62     35.92 o
   2  22   6        1.98       48.44     27.30 o
   3  22   6      284.49      307.08     24.11 o
   4  22   6     1519.26     1451.71     38.52 o
   5  22   6      631.58      656.74     40.35 o
   6  22   6       68.22        3.04     29.01 o
  -6  23   6        0.39       -4.97     26.89 o
  -5  23   6      387.31      386.41     31.23 o
  -4  23   6       27.38       37.54     24.67 o
  -3  23   6     2881.32     2780.98     54.18 o
  -2  23   6      265.92      278.93     23.23 o
  -1  23   6        7.78       10.48     17.42 o
   0  23   6     1840.35     1904.56     42.62 o
   1  23   6     2728.81     2817.46     42.54 o
   2  23   6      768.47      803.66     29.95 o
   3  23   6     3333.21     3226.39     51.01 o
   4  23   6      104.01       68.04     24.81 o
   5  23   6     2048.36     2031.74     65.45 o
   6  23   6      195.68      157.15     33.27 o
  -6  24   6       18.13       42.45     27.96 o
  -5  24   6      520.55      503.26     33.37 o
  -4  24   6     2448.35     2466.09     53.05 o
  -3  24   6      208.52      251.68     27.14 o
  -2  24   6      400.68      412.34     29.11 o
  -1  24   6      325.11      363.49     21.95 o
   0  24   6      182.86      206.74     20.61 o
   1  24   6      397.38      410.04     20.30 o
   2  24   6      131.57      170.95     26.19 o
   3  24   6      770.48      766.66     30.01 o
   4  24   6     1711.18     1741.48     47.02 o
   5  24   6      703.02      729.89     35.99 o
   6  24   6      434.60      496.10     65.67 o
  -6  25   6      678.30      681.73     38.00 o
  -5  25   6       14.63        3.82     25.76 o
  -4  25   6     2044.73     2002.93     49.51 o
  -3  25   6      102.56       74.60     25.04 o
  -2  25   6     1149.52     1196.35     39.34 o
  -1  25   6       38.50       38.23     18.36 o
   0  25   6       28.41       23.06     18.57 o
   1  25   6      130.52      143.65     17.89 o
   2  25   6     1379.01     1376.01     32.90 o
   3  25   6      515.50      520.00     27.52 o
   4  25   6       84.96       92.53     30.36 o
   5  25   6        0.17        1.19     25.38 o
   6  25   6      790.04      802.05     44.65 o
  -5  26   6      552.18      507.81     34.22 o
  -4  26   6      390.46      442.88     31.80 o
  -3  26   6       43.86       42.98     24.89 o
  -2  26   6       72.18       34.03     24.87 o
  -1  26   6     2924.13     2873.84     49.19 o
   0  26   6     1009.09     1058.79     32.64 o
   1  26   6      876.58      894.96     28.62 o
   2  26   6      267.76      325.98     22.03 o
   3  26   6     2070.40     2177.38     44.39 o
   4  26   6       18.27      -24.46     24.46 o
   5  26   6     1995.78     2039.74     52.87 o
  -5  27   6      253.29      203.70     40.96 o
  -4  27   6      178.12      199.03     28.84 o
  -3  27   6      881.10      866.23     36.95 o
  -2  27   6      829.35      899.36     42.01 o
  -1  27   6       31.67       75.52     25.14 o
   0  27   6       35.34       41.01     19.55 o
   1  27   6     2545.27     2448.15     45.60 o
   2  27   6     1124.33     1160.61     33.06 o
   3  27   6      648.74      654.36     29.83 o
   4  27   6        0.05       -2.77     21.67 o
   5  27   6      776.21      825.03     39.05 o
  -5  28   6      291.48      337.90     32.82 o
  -4  28   6     2698.98     2700.88     60.13 o
  -3  28   6        4.77        2.08     25.52 o
  -2  28   6      866.79      860.96     36.92 o
  -1  28   6        6.68      -24.11     24.11 o
   0  28   6     2556.98     2520.89     43.50 o
   1  28   6       12.27       31.47     21.39 o
   2  28   6      220.58      259.72     28.17 o
   3  28   6       27.83       48.12     21.82 o
   4  28   6     1796.67     1842.36     48.82 o
  -4  29   6      848.80      919.43     39.94 o
  -3  29   6      107.37       76.19     27.12 o
  -2  29   6     3340.35     3185.10     60.75 o
  -1  29   6       19.40       19.14     25.01 o
   0  29   6       52.03       52.73     22.40 o
   1  29   6      860.41      815.84     31.41 o
   2  29   6     3337.42     3400.71     61.64 o
   3  29   6      631.64      655.28     30.96 o
   4  29   6      598.94      589.27     31.42 o
  -4  30   6      235.41      275.49     31.74 o
  -3  30   6      983.77     1014.33     41.05 o
  -2  30   6       65.96       66.20     35.62 o
  -1  30   6     2752.86     2758.04     57.14 o
   0  30   6     1234.63     1168.33     36.37 o
   1  30   6     1412.49     1636.61     50.56 o
   2  30   6      345.91      367.73     38.97 o
   3  30   6     2464.65     2509.11     56.66 o
  -3  31   6     4179.09     4335.26     73.52 o
  -2  31   6      693.51      715.21     36.90 o
  -1  31   6      996.53     1010.08     43.59 o
   0  31   6      442.41      440.50     38.81 o
   1  31   6     2335.88     2315.43     76.47 o
   2  31   6       45.01       61.70     27.37 o
   3  31   6      665.92      725.48     38.11 o
  -2  32   6      115.10      111.11     29.45 o
  -1  32   6     1711.03     1735.02     49.57 o
   0  32   6     2661.11     2521.89    104.89 o
   1  32   6      897.59      928.58     44.24 o
   2  32   6        9.00      -26.01     26.01 o
  -1  33   6       12.57       -6.84     27.42 o
   0  33   6      979.74      966.60     77.76 o
   1  33   6      144.45      185.95     33.56 o
  -7   0   7     1719.34     1751.49     77.80 o
  -5   0   7     3920.60     4031.43     83.16 o
  -3   0   7     7681.92     7218.75    104.01 o
  -1   0   7    12772.28    12313.50    124.78 o
   1   0   7     2440.69     2540.42     47.39 o
   3   0   7     7640.82     7516.18    130.91 o
   5   0   7       15.33        0.42     32.87 o
   7   0   7     7197.71     6911.30    220.33 o
  -8   1   7      580.08      523.42     41.02 o
  -7   1   7     2131.68     2258.83    101.82 o
  -6   1   7        5.71       18.25     22.64 o
  -5   1   7     1209.17     1185.74     32.86 o
  -4   1   7     4388.59     4235.22     65.89 o
  -3   1   7     5076.29     4779.42     56.88 o
  -2   1   7     3573.66     3540.73     89.89 o
  -1   1   7      178.75      187.06     14.75 o
   0   1   7     2448.94     2468.59     44.99 o
   1   1   7     6761.59     6669.45     64.41 o
   2   1   7        1.46       38.47     15.44 o
   3   1   7       44.01       59.87     17.34 o
   4   1   7     2839.43     2753.51     53.96 o
   5   1   7     7663.57     7325.07     95.53 o
   6   1   7       61.05       60.15     25.71 o
   7   1   7      105.58       65.08     27.08 o
   8   1   7     2432.65     2384.34     60.61 o
  -8   2   7      498.47      612.28     41.89 o
  -7   2   7      146.17      214.29     31.84 o
  -6   2   7     4276.65     4437.18     66.48 o
  -5   2   7     3280.02     3208.12     64.36 o
  -4   2   7        0.54       38.06     22.73 o
  -3   2   7      167.72      165.73     20.87 o
  -2   2   7     8170.54     7781.79     76.25 o
  -1   2   7     5000.14     4952.65     52.50 o
   0   2   7     8536.30     8233.75     65.39 o
   1   2   7      159.11      184.69     20.06 o
   2   2   7     3159.18     2987.24     38.36 o
   3   2   7     1146.38     1096.14     39.92 o
   4   2   7      269.80      262.88     26.29 o
   5   2   7       20.82       13.09     25.88 o
   6   2   7     2502.46     2526.39     56.79 o
   7   2   7       48.68       91.33     27.71 o
   8   2   7     2388.94     2412.03     98.98 o
  -8   3   7     1316.67     1243.82     50.61 o
  -7   3   7      113.52      119.88     30.08 o
  -6   3   7      235.67      241.01     28.20 o
  -5   3   7     2304.83     2277.61     53.48 o
  -4   3   7     7385.85     7238.11     74.54 o
  -3   3   7      140.65      111.00     20.10 o
  -2   3   7      243.80      241.78     17.20 o
  -1   3   7      856.62      802.98     20.31 o
   0   3   7    13663.03    13484.45     96.08 o
   1   3   7      824.14      803.07     33.98 o
   2   3   7     2816.39     2763.44     37.04 o
   3   3   7       57.96       72.40     19.48 o
   4   3   7     4479.94     4336.63     67.83 o
   5   3   7      253.83      222.36     27.23 o
   6   3   7     2858.41     2735.26     58.41 o
   7   3   7      667.90      633.33     36.37 o
   8   3   7     1918.98     1847.04     83.07 o
  -8   4   7      522.32      546.35     56.90 o
  -7   4   7     3461.81     3366.72     60.55 o
  -6   4   7       51.33       46.84     25.07 o
  -5   4   7      390.33      375.49     28.70 o
  -4   4   7        0.48       -0.85     19.65 o
  -3   4   7     1184.89     1164.58     26.49 o
  -2   4   7      455.36      459.17     22.88 o
  -1   4   7     1719.55     1804.39     60.13 o
   0   4   7     1217.56     1295.61     26.10 o
   1   4   7     2227.02     2143.42     33.08 o
   2   4   7      341.81      403.31     19.03 o
   3   4   7      267.91      276.33     22.06 o
   4   4   7     1641.02     1508.06     42.77 o
   5   4   7       18.65       37.78     26.50 o
   6   4   7      142.96      186.92     27.66 o
   7   4   7     2717.33     2618.22     59.94 o
   8   4   7       48.84       62.15     28.79 o
  -8   5   7      385.17      423.80     39.75 o
  -7   5   7      174.11      256.15     40.62 o
  -6   5   7      537.91      618.53     32.64 o
  -5   5   7     1235.10     1180.54     37.57 o
  -4   5   7        2.21        6.39     19.68 o
  -3   5   7     1733.74     1706.46     33.13 o
  -2   5   7      266.05      265.71     18.20 o
  -1   5   7      302.29      282.94     18.07 o
   0   5   7      596.39      593.33     20.28 o
   1   5   7     1515.23     1564.94     37.14 o
   2   5   7      682.13      631.57     20.96 o
   3   5   7     1111.30      979.80     31.08 o
   4   5   7      342.83      305.20     22.97 o
   5   5   7     2962.92     2638.20     55.24 o
   6   5   7      383.26      351.88     30.42 o
   7   5   7      930.60      896.79     40.49 o
   8   5   7      214.36      216.11     31.92 o
  -8   6   7       89.16       91.54     29.89 o
  -7   6   7      304.57      329.63     31.02 o
  -6   6   7      673.63      718.73     46.11 o
  -5   6   7        4.91        7.38     22.99 o
  -4   6   7     1648.98     1602.54     35.37 o
  -3   6   7        3.31      -15.38     15.38 o
  -2   6   7     2041.71     2027.08     33.15 o
  -1   6   7        7.07       13.90     13.12 o
   0   6   7      211.01      261.55     20.38 o
   1   6   7      595.33      579.04     20.71 o
   2   6   7     3612.80     3603.25     42.26 o
   3   6   7      353.13      367.54     21.80 o
   4   6   7     1254.67     1213.49     38.96 o
   5   6   7      132.43      125.10     30.18 o
   6   6   7      141.73      153.03     27.69 o
   7   6   7      188.23      159.60     39.42 o
   8   6   7      806.69      764.18     49.39 o
  -8   7   7     1173.24     1206.73     43.99 o
  -7   7   7      915.92      980.56     38.39 o
  -6   7   7      956.56      962.83     36.85 o
  -5   7   7      569.40      586.38     45.69 o
  -4   7   7     1791.40     1738.20     38.10 o
  -3   7   7     2153.86     2101.02     35.64 o
  -2   7   7      820.06      834.22     25.82 o
  -1   7   7      253.11      259.46     16.21 o
   0   7   7     5267.20     4977.30     63.29 o
   1   7   7     1072.09     1075.39     26.31 o
   2   7   7      140.39      150.72     17.64 o
   3   7   7     2530.24     2457.30     42.41 o
   4   7   7      228.95      252.51     23.31 o
   5   7   7     1338.65     1267.51     42.74 o
   6   7   7      858.22      867.60     44.96 o
   7   7   7       40.99       28.93     42.19 o
   8   7   7      184.87       87.75     30.80 o
  -8   8   7      474.20      478.48     46.34 o
  -7   8   7     2601.96     2767.46     56.14 o
  -6   8   7      714.79      766.36     44.39 o
  -5   8   7     1572.68     1647.12     43.04 o
  -4   8   7        6.72        5.61     18.44 o
  -3   8   7       85.16      141.93     16.94 o
  -2   8   7     1100.59      918.31     32.09 o
  -1   8   7     2115.55     2084.31     58.03 o
   0   8   7       49.06       24.68     15.46 o
   1   8   7      210.39      208.71     22.73 o
   2   8   7      722.65      773.35     25.33 o
   3   8   7     1213.41     1290.04     33.19 o
   4   8   7      319.45      300.22     24.86 o
   5   8   7        5.10       37.01     25.24 o
   6   8   7      255.70      253.86     30.21 o
   7   8   7     1965.23     1889.14     63.36 o
   8   8   7      143.17      128.89     31.21 o
  -8   9   7     1089.27      973.33     53.26 o
  -7   9   7      563.46      565.59     41.43 o
  -6   9   7      132.16      116.89     26.52 o
  -5   9   7     2030.22     2043.50     60.27 o
  -4   9   7     1752.46     1719.71     36.17 o
  -3   9   7     1859.96     1845.67     48.14 o
  -2   9   7      214.38      210.99     22.61 o
  -1   9   7     3651.67     3620.02     41.02 o
   0   9   7     8033.15     8013.25     70.07 o
   1   9   7     6517.24     6228.74     59.33 o
   2   9   7     4604.90     4368.86     47.67 o
   3   9   7      105.03      167.62     20.55 o
   4   9   7      860.46      905.44     31.64 o
   5   9   7     5951.37     5758.81     83.90 o
   6   9   7     1667.86     1606.44     50.13 o
   7   9   7       99.63      102.80     30.10 o
   8   9   7      319.99      276.82     53.02 o
  -8  10   7       28.20       32.52     33.19 o
  -7  10   7       10.82       46.95     47.11 o
  -6  10   7     3724.21     3562.80     88.91 o
  -5  10   7      466.44      425.59     29.58 o
  -4  10   7     1154.04     1117.79     31.42 o
  -3  10   7      390.40      362.07     22.35 o
  -2  10   7     4561.81     4558.38     57.40 o
  -1  10   7        0.02       12.70     14.37 o
   0  10   7      309.36      326.61     29.89 o
   1  10   7       22.21       29.50     16.30 o
   2  10   7     4871.89     4824.84     53.64 o
   3  10   7        0.48       12.93     18.80 o
   4  10   7     5159.34     5120.61     84.79 o
   5  10   7      879.54      841.53     37.72 o
   6  10   7     2411.36     2335.12     56.84 o
   7  10   7      582.59      595.57     37.66 o
   8  10   7     1199.40     1152.85     66.70 o
  -8  11   7     1690.87     1753.06     59.73 o
  -7  11   7      446.86      392.13     41.04 o
  -6  11   7       10.93       29.93     27.22 o
  -5  11   7      638.36      679.33     44.27 o
  -4  11   7     5508.19     5554.99     64.42 o
  -3  11   7     1549.68     1537.16     34.50 o
  -2  11   7      527.78      561.24     30.77 o
  -1  11   7     1965.28     1935.84     31.05 o
   0  11   7     3178.46     3059.31     39.53 o
   1  11   7     1650.42     1705.88     38.54 o
   2  11   7      713.71      753.73     34.57 o
   3  11   7      974.64      976.66     29.85 o
   4  11   7     3648.74     3609.78     52.30 o
   5  11   7     3181.97     3132.34     72.65 o
   6  11   7     1606.97     1538.76     49.69 o
   7  11   7        0.81       14.23     28.53 o
  -8  12   7       62.25       49.92     35.09 o
  -7  12   7       37.62       72.97     32.26 o
  -6  12   7     1365.39     1403.39     42.94 o
  -5  12   7     1736.25     1818.57     45.52 o
  -4  12   7      162.21      150.86     21.32 o
  -3  12   7      610.63      672.70     25.84 o
  -2  12   7       63.20      102.15     19.51 o
  -1  12   7     4176.05     4272.79     53.78 o
   0  12   7      273.08      259.58     19.80 o
   1  12   7     1039.94     1036.18     26.50 o
   2  12   7      455.54      441.56     23.71 o
   3  12   7    11268.46    10993.58    101.78 o
   4  12   7      199.69      171.43     22.54 o
   5  12   7       13.46       15.82     22.89 o
   6  12   7     1875.34     1936.12     53.96 o
   7  12   7     2773.27     2663.24     78.22 o
  -7  13   7      896.92      809.82     43.95 o
  -6  13   7      172.25      209.77     27.98 o
  -5  13   7     1251.05     1206.37     39.33 o
  -4  13   7      639.77      729.76     27.86 o
  -3  13   7     1767.63     1723.03     36.90 o
  -2  13   7        2.35      -15.60     18.26 o
  -1  13   7     4331.93     4192.98     53.83 o
   0  13   7     3865.68     3798.37     57.17 o
   1  13   7    11053.48    10733.25     89.09 o
   2  13   7        0.46        1.63     18.94 o
   3  13   7      235.46      264.09     22.73 o
   4  13   7     2372.89     2306.91     44.06 o
   5  13   7     7690.98     7670.79    101.94 o
   6  13   7      210.48      268.55     31.49 o
   7  13   7        1.02       22.99     29.76 o
  -7  14   7       89.00      102.77     33.67 o
  -6  14   7     2804.74     2718.76     63.99 o
  -5  14   7      765.10      828.39     30.81 o
  -4  14   7       55.61       67.38     29.88 o
  -3  14   7       66.06       31.73     19.27 o
  -2  14   7     1840.64     1983.19     38.44 o
  -1  14   7      815.54      770.63     36.07 o
   0  14   7      559.74      513.85     21.40 o
   1  14   7       90.64      121.50     17.80 o
   2  14   7     1824.65     1787.35     37.74 o
   3  14   7      846.34      928.03     30.40 o
   4  14   7      506.02      534.57     27.44 o
   5  14   7       91.63      118.04     25.02 o
   6  14   7     4086.19     4109.46    118.42 o
   7  14   7      550.02      575.57     44.22 o
  -7  15   7       49.31       59.97     33.28 o
  -6  15   7        6.42       24.71     30.12 o
  -5  15   7       13.81       49.13     21.49 o
  -4  15   7     3014.39     3049.95     58.16 o
  -3  15   7       31.98       14.02     19.29 o
  -2  15   7        7.60      -15.48     18.84 o
  -1  15   7     2311.12     2304.59     53.24 o
   0  15   7     3566.82     3706.71     47.60 o
   1  15   7      810.19      836.44     25.35 o
   2  15   7       30.31       26.53     19.37 o
   3  15   7      245.38      270.24     25.01 o
   4  15   7     7544.47     7402.98     85.82 o
   5  15   7      318.31      283.21     27.65 o
   6  15   7     1814.88     1884.41     54.40 o
   7  15   7      226.18      241.92     33.52 o
  -7  16   7      607.24      641.22     43.19 o
  -6  16   7      485.57      543.01     39.54 o
  -5  16   7      671.45      698.57     38.11 o
  -4  16   7      135.36      148.73     22.01 o
  -3  16   7     1115.33     1084.59     33.92 o
  -2  16   7     1603.30     1466.61     35.83 o
  -1  16   7     3121.74     3205.62     47.87 o
   0  16   7     1346.53     1338.27     30.37 o
   1  16   7     1148.85     1119.98     30.59 o
   2  16   7     1669.80     1811.56     38.40 o
   3  16   7     5897.25     5864.67     68.93 o
   4  16   7     1549.18     1534.48     39.35 o
   5  16   7      129.89      138.68     26.06 o
   6  16   7      138.09      154.68     30.62 o
   7  16   7     1161.94     1131.87     90.18 o
  -7  17   7       89.22       56.82     34.49 o
  -6  17   7      635.31      660.15     44.08 o
  -5  17   7     5020.39     5077.26     78.26 o
  -4  17   7     2515.51     2523.29     45.08 o
  -3  17   7     1092.30     1201.31     33.96 o
  -2  17   7       26.18       12.54     19.53 o
  -1  17   7     1231.03     1223.03     34.32 o
   0  17   7      115.42      171.89     18.64 o
   1  17   7     2097.09     2168.13     44.50 o
   2  17   7      192.52      137.69     21.57 o
   3  17   7     1076.57     1054.98     32.86 o
   4  17   7      375.75      391.43     26.49 o
   5  17   7      530.36      550.31     29.39 o
   6  17   7      593.56      587.74     37.76 o
   7  17   7       75.22       69.35     36.55 o
  -7  18   7      234.31      180.24     43.60 o
  -6  18   7     2384.51     2346.31     62.16 o
  -5  18   7      483.25      478.13     32.03 o
  -4  18   7       42.04       94.57     21.62 o
  -3  18   7      456.91      448.92     25.45 o
  -2  18   7     2819.97     2863.69     61.46 o
  -1  18   7      158.65      181.20     21.88 o
   0  18   7       50.43       56.31     17.98 o
   1  18   7      162.40      184.20     19.27 o
   2  18   7      757.22      832.65     29.67 o
   3  18   7      246.79      280.41     24.40 o
   4  18   7      559.75      592.40     32.82 o
   5  18   7      825.91      822.73     35.42 o
   6  18   7      233.17      208.31     38.68 o
  -6  19   7      152.65      104.40     33.92 o
  -5  19   7        0.43      -24.03     24.03 o
  -4  19   7     2134.28     2158.95     62.14 o
  -3  19   7     1171.89     1184.74     34.05 o
  -2  19   7        6.88      -11.77     19.97 o
  -1  19   7      126.73      112.92     21.49 o
   0  19   7     5283.89     5225.46     57.89 o
   1  19   7      699.99      704.32     25.02 o
   2  19   7     1027.65     1119.26     46.60 o
   3  19   7        1.08      -20.05     20.05 o
   4  19   7     3118.75     3050.38     51.66 o
   5  19   7      376.26      345.01     34.99 o
   6  19   7      587.52      563.53     45.57 o
  -6  20   7       47.95       24.33     32.78 o
  -5  20   7     1703.05     1732.05     48.06 o
  -4  20   7      286.42      188.64     27.84 o
  -3  20   7     2440.27     2370.58     44.32 o
  -2  20   7      103.85      103.08     21.59 o
  -1  20   7      851.69      828.04     29.73 o
   0  20   7      104.85       89.51     22.51 o
   1  20   7      187.15      169.52     22.26 o
   2  20   7      823.99      882.94     30.77 o
   3  20   7     1198.92     1244.55     36.02 o
   4  20   7        6.52        9.46     21.87 o
   5  20   7      313.20      365.75     32.69 o
   6  20   7       43.81       57.18     35.35 o
  -6  21   7       12.11       55.73     33.24 o
  -5  21   7     2646.14     2690.44     56.41 o
  -4  21   7      257.69      289.62     29.54 o
  -3  21   7     1629.56     1573.91     62.26 o
  -2  21   7       11.04       18.57     20.80 o
  -1  21   7      392.43      470.23     30.55 o
   0  21   7        2.25      -14.35     20.21 o
   1  21   7     1025.21     1061.13     32.55 o
   2  21   7      486.27      536.56     31.63 o
   3  21   7      136.95      129.14     23.34 o
   4  21   7      402.85      453.45     28.06 o
   5  21   7     1156.16     1027.19     40.31 o
   6  21   7       49.00       93.72     36.45 o
  -6  22   7      909.98      933.73     47.87 o
  -5  22   7       64.98       56.32     27.20 o
  -4  22   7      258.78      260.23     29.17 o
  -3  22   7      862.45      993.63     51.21 o
  -2  22   7     2311.66     2278.52     47.30 o
  -1  22   7      294.65      265.72     24.29 o
   0  22   7      866.93      824.99     46.58 o
   1  22   7       10.19       25.25     20.71 o
   2  22   7     3217.20     3153.77     50.91 o
   3  22   7     1166.04     1172.19     38.29 o
   4  22   7     1277.12     1435.20     40.11 o
   5  22   7      363.33      337.72     32.11 o
  -5  23   7      268.35      282.67     31.48 o
  -4  23   7     3035.72     3066.57     59.72 o
  -3  23   7     3236.24     3159.35     58.73 o
  -2  23   7       27.33       49.96     21.92 o
  -1  23   7      162.39      124.78     22.88 o
   0  23   7     2381.15     2428.01     45.76 o
   1  23   7     1364.70     1415.74     41.47 o
   2  23   7     1297.15     1307.87     38.22 o
   3  23   7      142.59      136.73     23.91 o
   4  23   7     3594.17     3790.77     85.14 o
   5  23   7      493.38      530.91     35.51 o
  -5  24   7      896.33      910.27     55.38 o
  -4  24   7        8.26       28.85     26.65 o
  -3  24   7     1355.66     1304.43     71.76 o
  -2  24   7      207.46      209.17     28.36 o
  -1  24   7     1087.60     1120.94     34.53 o
   0  24   7       20.65      -26.14     26.14 o
   1  24   7       17.20       74.56     21.83 o
   2  24   7       67.31       84.91     22.74 o
   3  24   7     2195.83     2246.71     65.15 o
   4  24   7        5.04       34.40     26.54 o
   5  24   7      102.19      104.15     29.75 o
  -5  25   7      203.38      184.60     35.25 o
  -4  25   7      149.97      198.85     30.07 o
  -3  25   7     2583.60     2591.16     55.73 o
  -2  25   7        2.91      -28.48     37.01 o
  -1  25   7     1079.99     1147.56     37.77 o
   0  25   7      697.15      757.37     34.33 o
   1  25   7     6304.62     6360.67     74.41 o
   2  25   7       39.40       20.81     22.29 o
   3  25   7      306.99      312.46     27.22 o
   4  25   7      919.87      932.08     39.71 o
  -4  26   7      170.43      218.47     30.78 o
  -3  26   7      177.52      194.48     29.71 o
  -2  26   7     1962.59     1952.83     61.85 o
  -1  26   7      611.81      628.12     51.56 o
   0  26   7      956.39      983.91     37.93 o
   1  26   7       82.47       48.33     22.66 o
   2  26   7     2376.57     2409.07     47.69 o
   3  26   7     1094.47     1054.35     44.18 o
   4  26   7      150.75      187.41     30.36 o
  -4  27   7     5428.78     5244.21     81.30 o
  -3  27   7       26.33       50.81     27.70 o
  -2  27   7     1176.86     1310.04     43.74 o
  -1  27   7      253.52      292.88     30.21 o
   0  27   7     2667.51     2733.37     55.88 o
   1  27   7      152.45      169.74     31.14 o
   2  27   7     1156.34     1138.98     36.80 o
   3  27   7       17.64        8.17     22.68 o
   4  27   7     3180.02     3275.29    102.77 o
  -3  28   7     1918.44     1951.12     52.99 o
  -2  28   7     2101.59     2227.05     54.36 o
  -1  28   7     1628.15     1646.94     48.49 o
   0  28   7      842.82      849.16     42.23 o
   1  28   7      416.59      413.73     32.29 o
   2  28   7      642.78      665.46     35.93 o
   3  28   7     1486.45     1552.87     47.95 o
  -3  29   7     2730.56     2832.35     61.02 o
  -2  29   7        9.57      -17.69     27.49 o
  -1  29   7     1516.61     1452.73     46.68 o
   0  29   7      365.63      404.18     36.53 o
   1  29   7     3397.85     3303.37     62.50 o
   2  29   7        7.51      -17.51     26.49 o
  -2  30   7      943.05      920.01     41.15 o
  -1  30   7      757.78      768.24     38.71 o
   0  30   7        0.43      -27.27     30.12 o
   1  30   7      143.04      115.27     39.23 o
  -6   0   8      510.18      490.59     55.54 o
  -4   0   8     7665.09     7430.42    110.80 o
  -2   0   8      331.96      312.84     44.60 o
   0   0   8     2789.56     2703.50     50.10 o
   2   0   8       42.20       93.15     26.03 o
   4   0   8     4391.11     4164.61     99.37 o
   6   0   8     3102.72     3118.28     90.90 o
  -7   1   8      168.19      109.10     35.34 o
  -6   1   8     2134.42     2140.77     58.73 o
  -5   1   8     1601.88     1511.99     39.30 o
  -4   1   8      322.20      357.38     25.37 o
  -3   1   8      294.18      338.41     24.28 o
  -2   1   8     3245.92     3255.72     48.72 o
  -1   1   8     8081.81     7955.50     65.01 o
   0   1   8       96.82      114.71     21.42 o
   1   1   8      157.92      150.84     21.86 o
   2   1   8     3334.62     3189.02     44.37 o
   3   1   8     1733.90     1699.56     52.76 o
   4   1   8      318.14      339.30     29.22 o
   5   1   8     2329.55     2303.23     54.79 o
   6   1   8      243.02      300.59     31.92 o
   7   1   8      671.95      678.61     53.74 o
  -7   2   8      477.47      432.95     40.87 o
  -6   2   8       42.98       87.20     27.35 o
  -5   2   8     1346.80     1320.13     42.48 o
  -4   2   8      861.55      864.62     44.93 o
  -3   2   8     3242.09     3256.04     48.80 o
  -2   2   8      653.23      601.51     26.36 o
  -1   2   8     1774.58     1767.68     72.68 o
   0   2   8     1696.88     1645.79     38.10 o
   1   2   8     3330.38     3370.28     42.41 o
   2   2   8        0.32       -5.57     16.33 o
   3   2   8      895.09      791.31     33.97 o
   4   2   8       82.27      118.96     26.26 o
   5   2   8     1965.50     1952.73     76.96 o
   6   2   8      465.30      394.86     33.79 o
   7   2   8       39.70       20.72     28.39 o
  -7   3   8      420.95      514.81     45.18 o
  -6   3   8      854.83      816.71     36.22 o
  -5   3   8     1486.37     1626.54     44.45 o
  -4   3   8     1872.27     1790.89     52.25 o
  -3   3   8      375.97      382.80     24.91 o
  -2   3   8       78.86       95.52     21.44 o
  -1   3   8     2384.80     2321.74     44.85 o
   0   3   8     2447.14     2301.30     34.82 o
   1   3   8      710.59      703.65     22.94 o
   2   3   8      759.33      708.19     34.00 o
   3   3   8     5667.68     5525.87     78.46 o
   4   3   8     3283.16     3084.23     59.22 o
   5   3   8      363.20      417.20     32.57 o
   6   3   8      203.14      155.99     41.96 o
   7   3   8     3063.66     3082.80     67.75 o
  -7   4   8      110.44       70.25     34.60 o
  -6   4   8      562.40      577.04     43.98 o
  -5   4   8      767.30      760.39     34.63 o
  -4   4   8     4246.81     4134.94     61.83 o
  -3   4   8      125.79      106.50     21.72 o
  -2   4   8     3145.12     3143.50     44.72 o
  -1   4   8     3987.54     3706.56     45.69 o
   0   4   8     2455.98     2380.01     39.48 o
   1   4   8        2.04       21.74     16.76 o
   2   4   8     4430.49     4399.91     54.61 o
   3   4   8      306.54      359.84     28.43 o
   4   4   8      171.80      141.87     26.78 o
   5   4   8       15.18       60.03     26.30 o
   6   4   8     5365.85     5081.49    100.81 o
   7   4   8      144.63      166.88     32.11 o
  -7   5   8       16.75       30.16     45.75 o
  -6   5   8      487.80      457.71     32.71 o
  -5   5   8      207.87      153.02     29.76 o
  -4   5   8      179.34      170.57     33.71 o
  -3   5   8      127.38      112.64     21.38 o
  -2   5   8     1772.88     1847.64     33.45 o
  -1   5   8     2457.90     2398.85     37.48 o
   0   5   8     5737.22     5600.98     63.06 o
   1   5   8       24.24        3.87     16.47 o
   2   5   8      122.03      126.01     21.29 o
   3   5   8     3598.67     3528.23     71.44 o
   4   5   8     1967.56     1949.93     54.75 o
   5   5   8     2712.25     2465.76     64.34 o
   6   5   8      315.80      336.28     32.35 o
   7   5   8     1116.72      958.11     44.09 o
  -7   6   8     3127.33     3130.38     61.60 o
  -6   6   8      239.73      270.36     30.67 o
  -5   6   8      680.91      714.14     34.22 o
  -4   6   8      178.71      188.51     29.07 o
  -3   6   8     2461.01     2558.58     44.33 o
  -2   6   8       66.85       52.81     17.35 o
  -1   6   8     1018.17     1113.92     30.76 o
   0   6   8      690.47      735.63     23.69 o
   1   6   8     6692.24     6585.34     63.17 o
   2   6   8     3478.87     3446.29     72.50 o
   3   6   8      383.00      411.39     24.06 o
   4   6   8       51.19       60.38     25.99 o
   5   6   8     6210.99     5845.76    109.95 o
   6   6   8        5.63      -26.26     26.26 o
   7   6   8     1492.06     1478.24     51.53 o
  -7   7   8       52.55       62.20     29.97 o
  -6   7   8      751.41      801.52     36.77 o
  -5   7   8     2961.71     3037.57     78.52 o
  -4   7   8      859.28      823.38     34.75 o
  -3   7   8      685.44      697.10     30.07 o
  -2   7   8     2337.95     2374.46     40.97 o
  -1   7   8     1768.71     1680.94     36.42 o
   0   7   8     1905.87     1981.66     73.80 o
   1   7   8     2220.34     2188.71     35.58 o
   2   7   8        6.39       -1.34     19.12 o
   3   7   8     2280.70     2179.08     51.51 o
   4   7   8     1837.82     1902.40     61.36 o
   5   7   8     1651.16     1682.03     59.79 o
   6   7   8       23.34       22.72     28.55 o
   7   7   8     1858.43     1712.02     54.60 o
  -7   8   8        6.00      -23.90     28.77 o
  -6   8   8      115.59      108.66     28.90 o
  -5   8   8      129.95      124.80     27.02 o
  -4   8   8     2236.06     2280.13     49.51 o
  -3   8   8      311.18      319.92     27.65 o
  -2   8   8     1133.08     1189.99     32.30 o
  -1   8   8      146.08      157.64     21.02 o
   0   8   8     2295.10     2408.58     36.38 o
   1   8   8      626.07      646.47     48.35 o
   2   8   8     2243.17     2342.70     46.13 o
   3   8   8     1357.16     1407.08     35.96 o
   4   8   8      215.23      180.39     27.99 o
   5   8   8       25.39       77.98     27.04 o
   6   8   8      821.13      680.70     38.43 o
   7   8   8       39.28       36.63     30.39 o
  -7   9   8      688.38      689.32     38.19 o
  -6   9   8      670.27      693.22     37.37 o
  -5   9   8     1238.55     1236.50     41.86 o
  -4   9   8     1137.13     1133.01     38.64 o
  -3   9   8      105.35      128.13     35.49 o
  -2   9   8      823.77      837.04     34.63 o
  -1   9   8       11.26       -7.30     19.15 o
   0   9   8     5782.28     5752.77     57.78 o
   1   9   8     2255.40     2195.94     35.63 o
   2   9   8     1254.19     1267.49     33.79 o
   3   9   8      305.09      300.36     26.75 o
   4   9   8     3771.70     3757.67     80.11 o
   5   9   8      241.33      251.77     54.35 o
   6   9   8      286.47      310.15     36.41 o
   7   9   8      784.35      780.94     42.53 o
  -7  10   8     2384.29     2498.81     73.84 o
  -6  10   8      938.27     1029.56     43.30 o
  -5  10   8      845.32      827.09     36.02 o
  -4  10   8      129.43      128.42     25.93 o
  -3  10   8     6411.55     6741.95     83.75 o
  -2  10   8       39.34       12.08     19.72 o
  -1  10   8      768.95      627.72     27.10 o
   0  10   8       11.09       30.01     16.65 o
   1  10   8     5168.53     4947.54     55.96 o
   2  10   8      445.10      423.58     28.02 o
   3  10   8      482.98      470.67     32.95 o
   4  10   8      620.03      669.75     35.82 o
   5  10   8     2473.42     2554.04     59.45 o
   6  10   8      730.00      697.20     57.99 o
   7  10   8      154.25      138.37     36.50 o
  -7  11   8      541.89      538.07     42.42 o
  -6  11   8     1441.79     1473.44     50.23 o
  -5  11   8     1688.17     1732.54     51.23 o
  -4  11   8       14.95       35.50     24.95 o
  -3  11   8     1875.17     1856.65     50.27 o
  -2  11   8     4640.60     4700.73     63.71 o
  -1  11   8     1318.52     1456.80     38.54 o
   0  11   8      145.14      143.22     23.08 o
   1  11   8      140.80      138.51     21.54 o
   2  11   8       71.80       77.06     21.11 o
   3  11   8      145.72      167.29     23.01 o
   4  11   8      327.41      355.32     29.01 o
   5  11   8        4.93      -19.05     27.31 o
   6  11   8      424.70      435.59     36.46 o
  -7  12   8      114.49       99.80     36.99 o
  -6  12   8      165.87      181.29     30.04 o
  -5  12   8      277.96      281.71     29.72 o
  -4  12   8     1563.94     1667.67     45.05 o
  -3  12   8       54.13       60.85     20.76 o
  -2  12   8      297.03      293.52     23.59 o
  -1  12   8        5.09      -19.57     19.57 o
   0  12   8     3495.89     3411.69     50.01 o
   1  12   8      491.46      584.42     31.90 o
   2  12   8      703.50      670.73     38.15 o
   3  12   8        7.31        7.69     21.23 o
   4  12   8     3181.23     3214.93     52.13 o
   5  12   8      209.83      174.69     31.08 o
   6  12   8      988.70     1025.65     44.71 o
  -7  13   8      398.11      490.63     80.18 o
  -6  13   8     3244.09     3265.08     72.25 o
  -5  13   8      951.91      988.27     40.39 o
  -4  13   8     2187.72     2375.23     50.93 o
  -3  13   8       74.36      125.18     21.92 o
  -2  13   8     1284.43     1266.62     42.43 o
  -1  13   8     1312.91     1474.97     36.72 o
   0  13   8      646.50      643.66     27.17 o
   1  13   8      200.32      239.03     22.64 o
   2  13   8     1369.92     1319.60     41.93 o
   3  13   8      273.09      275.50     25.14 o
   4  13   8     1569.45     1515.00     39.47 o
   5  13   8       36.45      -28.19     28.19 o
   6  13   8      409.38      437.90     36.92 o
  -6  14   8        9.89       24.96     32.85 o
  -5  14   8     1914.10     2067.11     82.37 o
  -4  14   8      916.01      887.12     35.81 o
  -3  14   8     3612.53     3676.07     53.49 o
  -2  14   8      635.71      719.57     28.80 o
  -1  14   8      231.59      266.99     23.76 o
   0  14   8      201.66      250.53     23.21 o
   1  14   8     4635.07     4627.96     85.24 o
   2  14   8      447.52      420.56     25.66 o
   3  14   8      318.78      347.59     37.28 o
   4  14   8      187.10      189.02     30.93 o
   5  14   8     1319.39     1342.01     47.48 o
   6  14   8      101.34      102.24     33.17 o
  -6  15   8      165.75      172.51     35.46 o
  -5  15   8     2223.98     2215.04     52.00 o
  -4  15   8     1161.66     1198.86     40.73 o
  -3  15   8     1633.38     1550.41     38.20 o
  -2  15   8       52.01       54.74     25.75 o
  -1  15   8     4630.43     4507.32     67.18 o
   0  15   8      338.91      353.23     24.90 o
   1  15   8      163.55      172.49     22.48 o
   2  15   8       78.98       73.22     22.51 o
   3  15   8     3692.44     3655.25     55.09 o
   4  15   8     1039.23     1107.66     35.06 o
   5  15   8       67.69      106.56     30.27 o
   6  15   8       68.07       64.81     31.40 o
  -6  16   8      505.44      544.32     41.96 o
  -5  16   8        4.76       13.47     31.23 o
  -4  16   8     1030.98     1139.15     41.70 o
  -3  16   8      164.42      130.59     22.89 o
  -2  16   8     1651.97     1695.01     39.74 o
  -1  16   8      514.96      469.06     26.61 o
   0  16   8     2468.19     2498.17     50.05 o
   1  16   8       66.23      105.94     26.93 o
   2  16   8     2315.29     2324.69     44.11 o
   3  16   8     1208.77     1232.87     35.89 o
   4  16   8     2366.54     2473.59     48.62 o
   5  16   8      321.55      364.71     45.79 o
   6  16   8     3142.55     3112.85     98.45 o
  -6  17   8     2607.90     2733.44     68.92 o
  -5  17   8       17.97       21.16     31.42 o
  -4  17   8      594.54      659.54     34.14 o
  -3  17   8        1.61      -19.08     21.11 o
  -2  17   8     1356.25     1462.21     38.29 o
  -1  17   8     1687.89     1756.71     40.19 o
   0  17   8     1936.63     2002.94     55.82 o
   1  17   8     1367.42     1315.34     41.08 o
   2  17   8      910.10      968.85     32.36 o
   3  17   8      915.03      964.21     37.28 o
   4  17   8     1753.40     1802.35     44.28 o
   5  17   8      270.77      249.66     33.55 o
   6  17   8      351.58      346.63     73.52 o
  -6  18   8       63.29       68.30     38.43 o
  -5  18   8      128.35      135.08     34.45 o
  -4  18   8      741.94      753.23     42.29 o
  -3  18   8     1348.16     1363.70     37.74 o
  -2  18   8      267.90      261.43     24.99 o
  -1  18   8       39.03       21.80     21.71 o
   0  18   8      249.61      319.57     25.35 o
   1  18   8     2593.45     2657.14     60.70 o
   2  18   8      709.15      731.53     32.96 o
   3  18   8        2.52        7.75     22.24 o
   4  18   8        0.08        4.71     22.99 o
   5  18   8     3113.12     3073.97     60.64 o
  -5  19   8     3497.21     3441.58     75.33 o
  -4  19   8      431.53      399.45     37.00 o
  -3  19   8      541.64      573.24     38.00 o
  -2  19   8       81.36       93.26     23.29 o
  -1  19   8     2107.78     2152.69     44.47 o
   0  19   8      110.94      146.79     26.35 o
   1  19   8      286.19      328.37     30.94 o
   2  19   8        4.98       10.91     22.02 o
   3  19   8     3175.80     3208.51     98.36 o
   4  19   8      455.06      537.15     34.42 o
   5  19   8      473.62      491.55     34.19 o
  -5  20   8       67.81       38.77     33.74 o
  -4  20   8     1330.02     1356.06     44.44 o
  -3  20   8      133.61      119.67     24.39 o
  -2  20   8     1006.18     1031.12     33.89 o
  -1  20   8      287.82      363.12     27.32 o
   0  20   8     1296.10     1387.70     41.68 o
   1  20   8      935.50      988.41     37.63 o
   2  20   8     2858.50     3141.04     52.46 o
   3  20   8      113.05       81.02     24.34 o
   4  20   8      147.75      217.51     27.12 o
   5  20   8      822.25      959.93     45.85 o
  -5  21   8      322.39      326.02     39.49 o
  -4  21   8       82.03       90.99     35.62 o
  -3  21   8       78.52       83.70     27.56 o
  -2  21   8     1565.71     1583.07     41.28 o
  -1  21   8      398.24      367.00     27.28 o
   0  21   8     2239.39     2303.27     50.78 o
   1  21   8      118.56      106.84     26.97 o
   2  21   8      769.33      773.03     31.89 o
   3  21   8      132.15      104.05     24.81 o
   4  21   8     5421.21     5495.18    105.54 o
  -4  22   8        9.48      -22.95     27.01 o
  -3  22   8     1203.19     1252.51     43.04 o
  -2  22   8      552.48      578.82     30.26 o
  -1  22   8      385.26      365.51     30.85 o
   0  22   8        6.52       10.23     24.74 o
   1  22   8     1073.95     1108.93     39.82 o
   2  22   8      250.49      242.93     29.90 o
   3  22   8      249.52      242.43     27.01 o
   4  22   8      105.66      113.60     34.39 o
  -4  23   8      146.09      191.74     31.58 o
  -3  23   8       20.79       54.57     28.04 o
  -2  23   8      526.83      563.61     36.50 o
  -1  23   8     2171.20     2274.60     47.65 o
   0  23   8      285.80      308.63     30.28 o
   1  23   8       33.81       33.65     26.37 o
   2  23   8      360.96      374.03     32.05 o
   3  23   8     2892.67     2958.66     53.88 o
   4  23   8       90.76       46.83     28.68 o
  -4  24   8     1559.51     1591.08     49.64 o
  -3  24   8     1172.42     1254.69     43.62 o
  -2  24   8       17.78        1.95     26.56 o
  -1  24   8       89.63      121.73     25.58 o
   0  24   8     2783.22     2915.32     58.13 o
   1  24   8     1065.86     1157.87     41.29 o
   2  24   8     1236.65     1216.48     42.57 o
   3  24   8      800.66      812.94     34.54 o
  -3  25   8        6.61       32.05     28.65 o
  -2  25   8     1275.47     1442.21     46.02 o
  -1  25   8      101.64       80.02     31.55 o
   0  25   8      154.72      117.21     34.20 o
   1  25   8      449.16      467.73     33.88 o
   2  25   8     1249.10     1292.97     44.25 o
   3  25   8      542.90      579.50     37.59 o
  -2  26   8      334.06      317.72     32.79 o
  -1  26   8      239.21      231.17     34.98 o
   0  26   8      257.90      236.02     30.89 o
   1  26   8     2553.11     2587.26     57.36 o
   2  26   8        4.61      -17.66     27.63 o
  -2  27   8       54.68       26.25     29.04 o
  -1  27   8     3987.31     3986.68     78.05 o
   0  27   8        1.71       22.58     32.12 o
   1  27   8       81.53       96.21     29.62 o
  -5   0   9     2884.63     2866.06    175.28 o
  -3   0   9     1041.04     1115.16     48.13 o
  -1   0   9     1219.12     1249.03     50.12 o
   1   0   9     1051.22     1044.58     56.12 o
   3   0   9      205.22      188.26     39.67 o
   5   0   9     3181.74     3161.38     92.00 o
  -6   1   9      539.16      559.78     42.99 o
  -5   1   9      266.49      286.56     35.78 o
  -4   1   9      106.34      178.02     25.01 o
  -3   1   9     2474.75     2493.54     46.57 o
  -2   1   9      842.30      855.87     46.52 o
  -1   1   9      667.56      705.26     29.83 o
   0   1   9       58.81       43.33     19.38 o
   1   1   9      386.20      380.75     22.12 o
   2   1   9     1317.89     1299.81     42.26 o
   3   1   9     1979.44     2007.00     50.95 o
   4   1   9      202.57      230.83     29.95 o
   5   1   9      363.45      360.18     33.49 o
   6   1   9     1423.03     1402.16     50.27 o
  -6   2   9      194.23      224.54     37.35 o
  -5   2   9      702.70      732.29     50.09 o
  -4   2   9     2875.85     2835.39     56.03 o
  -3   2   9       89.91      112.44     25.26 o
  -2   2   9      871.59      868.22     31.65 o
  -1   2   9      150.05      182.59     23.84 o
   0   2   9     4146.26     4035.05     50.24 o
   1   2   9       20.11       -0.70     18.00 o
   2   2   9     1213.47     1160.29     40.05 o
   3   2   9        0.02      -22.16     26.93 o
   4   2   9     8436.30     8282.87    107.21 o
   5   2   9      492.54      462.55     40.47 o
   6   2   9      236.94      307.52     34.42 o
  -6   3   9      637.37      643.58     43.63 o
  -5   3   9      260.08      240.81     30.66 o
  -4   3   9      100.82      124.80     27.84 o
  -3   3   9     3430.42     3638.27     70.69 o
  -2   3   9      590.81      670.67     29.50 o
  -1   3   9       45.72       30.78     22.40 o
   0   3   9      185.39      202.51     23.09 o
   1   3   9      753.42      735.78     27.46 o
   2   3   9      535.99      569.00     38.47 o
   3   3   9      235.23      309.72     35.92 o
   4   3   9      106.18      155.75     29.00 o
   5   3   9      304.59      315.74     36.62 o
   6   3   9     1139.00     1112.36     46.60 o
  -6   4   9       57.62        3.60     42.50 o
  -5   4   9     1988.40     2025.13     51.00 o
  -4   4   9      545.72      536.57     33.26 o
  -3   4   9       18.46       34.47     22.87 o
  -2   4   9       69.52      106.28     25.27 o
  -1   4   9     2730.96     2588.89     57.68 o
   0   4   9      319.77      306.72     23.85 o
   1   4   9      640.46      646.05     26.81 o
   2   4   9      129.33      112.77     24.02 o
   3   4   9     3338.03     3173.01     60.88 o
   4   4   9      363.45      338.91     34.84 o
   5   4   9     1984.98     1939.87     54.21 o
   6   4   9      261.98      264.02     48.48 o
  -6   5   9      782.09      888.66     46.96 o
  -5   5   9      579.93      583.54     35.19 o
  -4   5   9      524.02      545.77     33.29 o
  -3   5   9     1085.46     1084.41     38.49 o
  -2   5   9     2138.41     2206.12     43.66 o
  -1   5   9       42.61       26.63     30.02 o
   0   5   9     1301.80     1303.39     35.10 o
   1   5   9     4082.02     4231.20     62.93 o
   2   5   9      937.06     1005.07     30.85 o
   3   5   9     1053.22     1081.56     40.78 o
   4   5   9      478.62      416.98     33.39 o
   5   5   9     2003.27     1922.99     54.57 o
   6   5   9      513.27      470.09     38.71 o
  -6   6   9     2628.57     2688.65     58.88 o
  -5   6   9        0.13      -11.33     37.58 o
  -4   6   9     3107.25     3030.47     62.11 o
  -3   6   9        0.89      -11.52     26.41 o
  -2   6   9     1470.58     1526.86     44.17 o
  -1   6   9        0.75      -14.90     23.90 o
   0   6   9     2763.31     2711.89     45.82 o
   1   6   9        3.60       -9.66     19.19 o
   2   6   9      529.44      541.86     40.54 o
   3   6   9      250.21      282.10     34.74 o
   4   6   9     1425.97     1391.14     46.13 o
   5   6   9      368.65      329.28     33.32 o
   6   6   9      197.19      159.80     32.55 o
  -6   7   9     1969.79     2037.93     53.63 o
  -5   7   9        8.31       26.29     28.20 o
  -4   7   9     1825.20     1862.06     49.09 o
  -3   7   9      559.19      633.45     33.78 o
  -2   7   9     1756.65     1800.15     46.36 o
  -1   7   9       36.06       16.87     37.44 o
   0   7   9       25.31       50.80     28.36 o
   1   7   9      983.48     1043.40     39.49 o
   2   7   9     2318.52     2318.02     43.33 o
   3   7   9     2346.66     2355.36     54.44 o
   4   7   9      345.97      277.93     31.31 o
   5   7   9       31.01       10.50     28.48 o
   6   7   9      625.42      671.30     40.88 o
  -6   8   9      168.32      147.00     32.18 o
  -5   8   9     1010.70      999.99     40.51 o
  -4   8   9        4.10       15.58     26.69 o
  -3   8   9       54.62       43.06     33.85 o
  -2   8   9      224.30      208.88     28.23 o
  -1   8   9     4509.46     4536.08     71.98 o
   0   8   9      109.58      101.21     22.24 o
   1   8   9      737.49      784.44     33.30 o
   2   8   9      654.52      639.42     27.94 o
   3   8   9     5138.06     5296.17     73.20 o
   4   8   9       10.67       19.48     27.42 o
   5   8   9     2403.08     2497.06     60.20 o
   6   8   9      176.93      160.68     33.20 o
  -6   9   9      483.13      539.31     37.15 o
  -5   9   9      323.71      327.08     37.00 o
  -4   9   9      444.42      464.23     53.80 o
  -3   9   9     2262.70     2382.23     53.22 o
  -2   9   9     3915.94     3839.32     84.60 o
  -1   9   9      290.13      335.43     25.29 o
   0   9   9        0.78      -17.68     20.96 o
   1   9   9      737.26      818.23     39.11 o
   2   9   9      718.03      712.08     39.76 o
   3   9   9       43.61       25.04     24.29 o
   4   9   9      272.76      295.02     31.73 o
   5   9   9      386.45      396.50     35.54 o
   6   9   9      883.45      850.73     43.57 o
  -6  10   9      653.36      677.22     39.00 o
  -5  10   9     1212.22     1149.74     42.42 o
  -4  10   9     2018.06     2049.70     72.20 o
  -3  10   9      349.85      391.56     31.50 o
  -2  10   9        9.14      -14.67     31.19 o
  -1  10   9      140.30      153.37     28.80 o
   0  10   9     1522.68     1473.40     45.85 o
   1  10   9      285.35      286.77     28.17 o
   2  10   9     1589.95     1630.24     39.43 o
   3  10   9       52.70       74.76     25.03 o
   4  10   9      904.46      904.75     40.49 o
   5  10   9      697.81      639.03     39.08 o
  -6  11   9      566.68      613.38     41.58 o
  -5  11   9      656.19      648.60     46.67 o
  -4  11   9      477.30      525.71     59.68 o
  -3  11   9       37.76       39.68     28.91 o
  -2  11   9      514.39      534.01     36.23 o
  -1  11   9      203.07      216.30     24.08 o
   0  11   9      657.02      681.87     40.75 o
   1  11   9      874.04      881.39     35.16 o
   2  11   9     5206.23     5194.21     64.94 o
   3  11   9      576.25      560.41     31.98 o
   4  11   9        8.60        1.32     27.75 o
   5  11   9      149.82      133.99     31.59 o
  -5  12   9     2202.80     2170.56     53.14 o
  -4  12   9       49.66       56.55     34.09 o
  -3  12   9      664.47      731.27     38.08 o
  -2  12   9      282.23      337.55     30.33 o
  -1  12   9     3216.87     3074.04     50.06 o
   0  12   9      241.79      298.61     27.89 o
   1  12   9     3167.43     3191.77     57.41 o
   2  12   9      146.68      166.57     23.42 o
   3  12   9     1207.57     1256.16     40.38 o
   4  12   9      467.45      519.32     36.22 o
   5  12   9     1833.77     1801.39     55.78 o
  -5  13   9       14.98       26.71     31.33 o
  -4  13   9      366.76      342.30     32.16 o
  -3  13   9     2861.17     2960.32     58.05 o
  -2  13   9      294.78      305.20     32.47 o
  -1  13   9     2524.12     2633.08     47.45 o
   0  13   9      211.36      163.92     28.60 o
   1  13   9      449.96      471.86     52.25 o
   2  13   9     1062.05     1016.12     33.45 o
   3  13   9      467.49      458.55     32.21 o
   4  13   9        1.95       54.58     30.96 o
   5  13   9      452.24      454.16     45.28 o
  -5  14   9       18.47       12.68     29.05 o
  -4  14   9       93.25      125.73     29.35 o
  -3  14   9      193.42      221.39     29.79 o
  -2  14   9      724.91      763.79     35.49 o
  -1  14   9        1.57       36.46     22.56 o
   0  14   9     2613.67     2791.38     54.45 o
   1  14   9      735.90      811.65     35.42 o
   2  14   9      322.74      333.21     30.10 o
   3  14   9      107.00      126.10     25.00 o
   4  14   9     6776.78     7027.15     91.41 o
   5  14   9      871.84      830.99     44.57 o
  -5  15   9       54.87       69.26     35.41 o
  -4  15   9      544.13      558.27     38.05 o
  -3  15   9     1482.36     1436.95     45.70 o
  -2  15   9     1398.18     1461.97     44.38 o
  -1  15   9      513.64      534.26     29.00 o
   0  15   9      715.86      677.60     33.79 o
   1  15   9      621.90      606.07     33.49 o
   2  15   9     2542.00     2457.35     53.32 o
   3  15   9       51.97       26.33     24.01 o
   4  15   9       97.64       78.45     29.15 o
   5  15   9      931.33      994.65     46.28 o
  -5  16   9     3710.81     3924.89     80.96 o
  -4  16   9      351.21      359.22     38.02 o
  -3  16   9      221.49      244.07     30.84 o
  -2  16   9       34.61       38.85     27.09 o
  -1  16   9     1688.58     1791.36     42.45 o
   0  16   9     1175.77     1133.11     39.41 o
   1  16   9     1177.68     1321.89     41.75 o
   2  16   9      233.98      281.53     29.94 o
   3  16   9      976.69      951.48     35.34 o
   4  16   9      262.48      220.97     45.22 o
  -4  17   9      147.86      224.13     37.04 o
  -3  17   9     1671.51     1720.98     48.63 o
  -2  17   9        8.12       43.58     23.72 o
  -1  17   9      193.26      170.09     28.07 o
   0  17   9     1192.32     1290.92     50.47 o
   1  17   9     3879.01     3779.84     73.58 o
   2  17   9      117.87       70.05     27.52 o
   3  17   9      369.58      420.06     33.54 o
   4  17   9      208.78      277.93     31.63 o
  -4  18   9     1457.95     1506.42     56.80 o
  -3  18   9      534.21      510.11     35.19 o
  -2  18   9      947.02      937.98     34.49 o
  -1  18   9      499.89      520.98     33.02 o
   0  18   9     3878.51     3899.66     72.92 o
   1  18   9       12.47       23.59     26.64 o
   2  18   9      105.43       78.59     28.28 o
   3  18   9     1433.45     1451.04     46.48 o
   4  18   9     2489.64     2449.20     57.20 o
  -4  19   9     2191.20     2246.72     64.77 o
  -3  19   9      555.95      616.32     38.26 o
  -2  19   9     3777.73     3903.42     77.07 o
  -1  19   9      146.32      162.44     28.57 o
   0  19   9      345.30      432.75     48.26 o
   1  19   9        7.19       21.11     27.11 o
   2  19   9     1032.24     1001.70     40.81 o
   3  19   9       12.06      -27.11     27.11 o
  -3  20   9      184.43      137.78     35.91 o
  -2  20   9      515.29      512.48     31.27 o
  -1  20   9     3005.36     3150.54     60.16 o
   0  20   9      533.42      539.15     37.10 o
   1  20   9      159.05      119.71     29.18 o
   2  20   9       59.17       75.41     29.11 o
   3  20   9     1871.14     1840.97     52.43 o
  -3  21   9     1401.66     1566.71     57.15 o
  -2  21   9      592.60      603.26     32.72 o
  -1  21   9        9.64       22.38     27.68 o
   0  21   9      472.25      510.72     34.56 o
   1  21   9     3136.44     3240.65     63.01 o
   2  21   9        3.23      -27.09     27.09 o
   3  21   9     1020.70      986.24     68.71 o
  -2  22   9       85.53      109.88     30.39 o
  -1  22   9      695.92      677.81     36.63 o
   0  22   9     2573.80     2699.44     57.86 o
   1  22   9        0.25       17.49     28.57 o
   2  22   9       16.46       47.75     31.75 o
  -2  23   9     2171.03     2152.63     60.29 o
  -1  23   9       27.31        5.17     27.94 o
   0  23   9      245.21      260.13     31.95 o
   1  23   9      328.52      387.95     58.14 o
  -4   0  10      919.70      942.43     66.05 o
  -2   0  10     5827.84     6032.44    145.74 o
   0   0  10      107.81      102.48     35.50 o
   2   0  10     3879.65     3842.71    143.16 o
   4   0  10      582.85      573.78     53.99 o
  -5   1  10      409.47      443.03     42.16 o
  -4   1  10     2121.03     2074.70     61.43 o
  -3   1  10     1861.59     1932.16     66.22 o
  -2   1  10        5.25       29.11     24.97 o
  -1   1  10      214.45      193.65     26.35 o
   0   1  10     2053.66     2092.29     81.85 o
   1   1  10      190.51      151.04     66.54 o
   2   1  10      234.02      240.05     30.33 o
   3   1  10     1048.85     1049.83     42.52 o
   4   1  10     1746.52     1574.15     66.24 o
  -5   2  10     2221.45     2424.31     66.70 o
  -4   2  10      189.37      241.33     37.39 o
  -3   2  10     3047.72     3158.38     63.55 o
  -2   2  10      239.76      234.88     30.15 o
  -1   2  10     2021.64     1986.56     44.81 o
   0   2  10       43.48       83.18     31.30 o
   1   2  10      459.71      513.99     50.48 o
   2   2  10       65.05       71.78     43.88 o
   3   2  10     3046.81     2989.27     74.24 o
   4   2  10      316.46      303.60     33.92 o
  -5   3  10      820.66      835.42     47.26 o
  -4   3  10      976.83     1054.46     82.65 o
  -3   3  10      445.72      492.56     34.35 o
  -2   3  10        2.87      -17.95     24.02 o
  -1   3  10     2801.19     2895.92     64.07 o
   0   3  10      321.84      337.04     40.19 o
   1   3  10     1526.93     1500.94     59.75 o
   2   3  10     2020.48     1776.77    176.55 o
   3   3  10      187.61      245.11     44.86 o
   4   3  10      386.76      404.04     35.29 o
  -5   4  10      158.69      130.86     52.95 o
  -4   4  10       44.14       39.58     29.82 o
  -3   4  10     1135.66     1269.04     43.16 o
  -2   4  10     1993.49     2045.69     50.58 o
  -1   4  10       59.78       74.99     27.79 o
   0   4  10      119.85      165.73     32.47 o
   1   4  10      796.82      862.83     50.03 o
   2   4  10     2898.04     3022.30     74.68 o
   3   4  10      693.18      647.20     42.43 o
   4   4  10      714.83      619.36     50.60 o
  -5   5  10       82.13       58.39     35.94 o
  -4   5  10      883.17      876.82     40.01 o
  -3   5  10      258.04      272.29     32.50 o
  -2   5  10       16.54       45.68     27.62 o
  -1   5  10       30.21       20.54     26.64 o
   0   5  10     1217.82     1272.41     52.48 o
   1   5  10     1072.06     1048.34     81.57 o
   2   5  10        7.54        1.78     33.76 o
   3   5  10       15.31       54.85     28.84 o
   4   5  10     1677.10     1681.56     53.56 o
  -5   6  10       10.18       16.16     30.22 o
  -4   6  10        0.03       -4.05     34.18 o
  -3   6  10     1739.25     1828.83     49.62 o
  -2   6  10      120.35      135.99     36.25 o
  -1   6  10      790.99      780.97     54.39 o
   0   6  10        8.80      -30.44     33.53 o
   1   6  10       41.58       92.92     26.77 o
   2   6  10       17.98       -9.33     29.49 o
   3   6  10     4387.97     4261.76     74.51 o
   4   6  10      541.56      551.32     38.34 o
  -5   7  10      313.09      269.49     35.91 o
  -4   7  10      248.46      195.36     37.97 o
  -3   7  10      170.63      128.56     31.88 o
  -2   7  10      117.42       65.25     29.02 o
  -1   7  10      261.24      156.10     29.57 o
   0   7  10        2.08       -0.27     29.79 o
   1   7  10     2744.14     2892.86     56.04 o
   2   7  10        5.48      -28.28     28.28 o
   3   7  10       51.39       53.71     31.16 o
   4   7  10     1278.84     1234.79     46.82 o
  -4   8  10      536.08      504.32     44.28 o
  -3   8  10       17.82       13.28     28.49 o
  -2   8  10      699.45      704.01     36.68 o
  -1   8  10       66.50       90.83     28.23 o
   0   8  10      398.49      351.53     44.78 o
   1   8  10      264.73      305.35     30.34 o
   2   8  10     1164.73     1205.64     46.39 o
   3   8  10      139.80      139.56     38.42 o
   4   8  10      434.18      417.01     36.62 o
  -4   9  10      369.86      296.62     34.06 o
  -3   9  10      228.83      240.34     32.10 o
  -2   9  10       74.01       13.45     27.72 o
  -1   9  10     2036.78     2022.50     57.62 o
   0   9  10      927.64      940.56     43.61 o
   1   9  10     2454.97     2495.72     53.46 o
   2   9  10      460.26      480.89     38.01 o
   3   9  10        0.27       19.97     35.76 o
   4   9  10      393.74      440.64     49.25 o
  -4  10  10      204.16      194.69     32.95 o
  -3  10  10      854.26      893.06     40.43 o
  -2  10  10      333.39      386.36     33.52 o
  -1  10  10     1292.47     1427.76     56.09 o
   0  10  10      328.57      372.91     45.12 o
   1  10  10     1087.82     1115.91     39.89 o
   2  10  10      204.01      198.30     33.98 o
   3  10  10     1588.01     1564.30     54.65 o
   4  10  10      555.94      524.87     56.57 o
  -4  11  10     1583.01     1619.83     55.13 o
  -3  11  10     1804.37     1832.85     56.87 o
  -2  11  10      209.61      272.33     32.21 o
  -1  11  10      104.61       66.08     32.22 o
   0  11  10     1457.71     1646.73     78.34 o
   1  11  10      592.26      607.09     35.05 o
   2  11  10      518.89      483.37     38.95 o
   3  11  10     1215.78     1273.35     50.00 o
  -4  12  10      494.91      602.14     64.42 o
  -3  12  10      129.21      111.48     31.05 o
  -2  12  10     4657.82     4796.38     75.24 o
  -1  12  10       94.07      144.54     76.72 o
   0  12  10       67.57      150.34     33.60 o
   1  12  10        8.41       11.26     26.56 o
   2  12  10     3339.58     3264.13     70.05 o
   3  12  10       66.58       95.92     37.47 o
  -3  13  10       18.28       23.21     29.88 o
  -2  13  10      146.13      120.54     30.73 o
  -1  13  10      241.99      251.98     36.47 o
   0  13  10     5559.75     5533.68     91.03 o
   1  13  10      229.61      289.11     31.43 o
   2  13  10       58.62       85.55     37.55 o
   3  13  10      475.75      568.72     67.75 o
  -3  14  10     1019.51     1083.71     53.50 o
  -2  14  10     1458.96     1551.53     95.41 o
  -1  14  10      530.13      559.04     40.85 o
   0  14  10       75.73      130.59     33.70 o
   1  14  10     2497.63     2604.85     56.71 o
   2  14  10      732.51      740.00     47.07 o
   3  14  10      691.03      757.24     52.39 o
  -3  15  10     1467.38     1543.44     50.64 o
  -2  15  10       41.35       53.01     40.06 o
  -1  15  10      872.23      993.72     47.35 o
   0  15  10     1639.98     1695.46     58.64 o
   1  15  10      635.06      667.45     40.44 o
   2  15  10      517.13      598.16     36.91 o
  -2  16  10     1672.90     1779.02     87.66 o
  -1  16  10      599.36      740.91     44.66 o
   0  16  10      158.93      189.56     31.28 o
   1  16  10      497.09      506.57     35.53 o
   2  16  10     1670.21     1679.67     50.54 o
  -2  17  10      184.72      181.25     36.58 o
  -1  17  10      890.92      944.29     47.47 o
   0  17  10     1024.47      967.30     40.82 o
   1  17  10        0.42      -22.11     28.84 o
  -1  18  10     1485.34     1484.68     54.20 o
   0  18  10        7.13       66.25     29.61 o
   1  18  10       32.44       47.84     29.86 o
  -3   0  11      727.35      648.96     87.76 o
  -1   0  11       25.97       -4.93     45.53 o
   1   0  11     1829.59     2208.18    129.53 o
  -2   1  11      817.62      862.45     40.44 o
  -1   1  11      166.59      170.28     31.00 o
   0   1  11      583.84      575.15     49.29 o
   1   1  11      121.94      163.55     52.05 o
   2   1  11       67.78       65.14     65.33 o
  -2   2  11      423.53      466.70     36.46 o
  -1   2  11       68.33       59.77     34.22 o
   0   2  11     1262.94     1268.84     59.29 o
   1   2  11        6.42        7.30    100.35 o
   2   2  11      707.64      640.92     63.94 o
  -2   3  11      302.99      336.68     34.42 o
  -1   3  11      168.24      145.60     36.33 o
   0   3  11        0.82      -37.31     37.31 o
   1   3  11       22.58        9.82     48.71 o
   2   3  11      986.21      971.65     71.49 o
  -2   4  11      137.46      128.70     32.29 o
  -1   4  11       64.47       35.22     43.35 o
   0   4  11      256.64      220.51     43.27 o
   1   4  11     2593.62     2678.83     78.85 o
   2   4  11        0.71       37.73     71.09 o
  -2   5  11      903.81      988.32     42.80 o
  -1   5  11     1118.45     1211.10     79.10 o
   0   5  11      536.13      479.07     71.86 o
   1   5  11      283.53      344.66     46.28 o
   2   5  11      996.60     1057.78    100.68 o
  -2   6  11      505.25      543.23     42.07 o
  -1   6  11       16.30       85.11     35.52 o
   0   6  11     2299.09     2485.80     76.51 o
   1   6  11        4.86      -38.47     38.47 o
  -2   7  11      667.07      755.10     45.20 o
  -1   7  11     2136.72     2180.53     62.39 o
   0   7  11      209.52      297.62     68.59 o
   1   7  11      299.39      354.29     47.37 o
  -1   8  11       32.14       44.79     35.06 o
   0   8  11       76.94       42.87     34.13 o
   1   8  11     2623.68     2660.12     79.59 o
  -1   9  11     2465.21     2425.39     65.11 o
   0   9  11       89.36      109.55     36.05 o
 
